# Supplementary material for: (1R,3S,5R,6S)-6-Acet­oxy-3-(4-methyl­phenyl­sulfon­yloxy)tropane
Source: Acta Crystallogr Sect E Struct Rep Online. 2008 Nov 13;64(Pt 12):o2331. doi: 10.1107/S1600536808035800 (PMC2960129; doi:10.1107/S1600536808035800)
Supplement: Supplementary file 1 [file e-64-o2331-sup1.cif]

##############################################################################
###                                                                        ###
###        Electronic paper (Acta Crystallographica Section E)             ###
###                                                                        ###
##############################################################################
#                                                                            #
# This CIF contains the data in a paper accepted for publication in Acta     #
# Crystallographica Section E. It conforms to the requirements of Notes      #
# for Authors for Section E, and has been peer reviewed under the auspices   #
# of the IUCr Commission on Journals.                                        #
#                                                                            #
# Full details of the Crystallographic Information File format               #
# are given in the paper "The Crystallographic Information File (CIF):       #
# a New Standard Archive File for Crystallography" by S. R. Hall, F. H.      #
# Allen and I. D. Brown [Acta Cryst. (1991), A47, 655-685].                  #
#                                                                            #
# The current version of the core CIF dictionary is obtainable from          #
# ftp://ftp.iucr.org/pub/cif_core.dic. The current version number is 2.4.    #
#                                                                            #
# Software is freely available for graphical display of the structure(s) in  #
# this CIF.  For information consult the CIF home page http://www.iucr.org/  #
# cif/home.html                                                              #
#                                                                            #
# This file may be used for bona fide research purposes within the           #
# scientific community so long as proper attribution is given to the journal # 
# article from which it was obtained.                                        #
#                                                                            #
##############################################################################
                                             
data_I
_audit_creation_method     SHELXL-97
_chemical_name_systematic
;
(1<i>R</i>,3S,5<i>R</i>,6S)-8-methyl-3-(4-methylphenylsulfonyloxy)-8-
azabicyclo[3.2.1]octan-6-yl acetate
;
_chemical_name_common
;
(1<i>R</i>,3S,5<i>R</i>,6S)-6-Acetoxy-3-(4-methylphenylsulfonyloxy)tropane
;
_chemical_formula_moiety     'C17 H23 N O5 S'
_chemical_formula_sum     'C17 H23 N O5 S'
_chemical_formula_iupac     'C17 H23 N O5 S'
_chemical_formula_weight     353.42
_chemical_melting_point     405
_symmetry_cell_setting     Orthorhombic
_symmetry_space_group_name_H-M     'P 21 21 21'
_symmetry_space_group_name_hall     'P 2ac 2ab'
loop_
    _symmetry_equiv_pos_as_xyz
    'x, y, z'
    '-x+1/2, -y, z+1/2'
    '-x, y+1/2, -z+1/2'
    'x+1/2, -y+1/2, -z'
_cell_length_a     6.9241(6)
_cell_length_b     15.5069(14)
_cell_length_c     16.1020(15)
_cell_angle_alpha     90.00
_cell_angle_beta     90.00
_cell_angle_gamma     90.00
_cell_volume     1728.9(3)
_cell_formula_units_Z     4
_cell_measurement_reflns_used     3847
_cell_measurement_theta_min     2.53
_cell_measurement_theta_max     26.19
_cell_measurement_temperature     293(2)
_exptl_crystal_description     P{rism
_exptl_crystal_colour     colorless
_exptl_crystal_size_max     0.475
_exptl_crystal_size_mid     0.411
_exptl_crystal_size_min     0.312
_exptl_crystal_density_diffrn     1.358
_exptl_crystal_density_meas     ?
_exptl_crystal_density_method     'not measured'
_exptl_crystal_F_000     752
_exptl_absorpt_coefficient_mu     0.214
_exptl_absorpt_correction_type     Multi-scan
_exptl_absorpt_process_details     '(SADABS; Sheldrick, 2000)'
_exptl_absorpt_correction_T_min     0.75086
_exptl_absorpt_correction_T_max     1.00000
_exptl_special_details
;
;
_diffrn_ambient_temperature     293(2)
_diffrn_radiation_type     MoK\a
_diffrn_radiation_wavelength     0.71073
_diffrn_radiation_source     'fine-focus sealed tube'
_diffrn_radiation_monochromator     graphite
_diffrn_measurement_device_type     'Bruker SMART area-detector'
_diffrn_measurement_method     '\f and \w'
_diffrn_detector_area_resol_mean     ?
_diffrn_reflns_number     10216
_diffrn_reflns_av_R_equivalents     0.0657
_diffrn_reflns_av_sigmaI/netI     0.0534
_diffrn_reflns_theta_min     1.82
_diffrn_reflns_theta_max     27.00
_diffrn_reflns_theta_full     27.00
_diffrn_measured_fraction_theta_max     1.000
_diffrn_measured_fraction_theta_full     1.000
_diffrn_reflns_limit_h_min     -6
_diffrn_reflns_limit_h_max     8
_diffrn_reflns_limit_k_min     -19
_diffrn_reflns_limit_k_max     18
_diffrn_reflns_limit_l_min     -20
_diffrn_reflns_limit_l_max     14
_diffrn_standards_number     ?
_diffrn_standards_interval_count     ?
_diffrn_standards_interval_time     ?
_diffrn_standards_decay_%     ?
_refine_special_details
;
Refinement of <i>F</i>^2^ against ALL reflections. The weighted <i>R</i>-factor
<i>wR</i> and goodness of fit <i>S</i> are based on <i>F</i>^2^, conventional
<i>R</i>-factors <i>R</i> are based on <i>F</i>, with <i>F</i> set to zero for
negative <i>F</i>^2^. The threshold expression of <i>F</i>^2^ >
\s(<i>F</i>^2^) is used only for calculating <i>R</i>-factors(gt) <i>etc</i>.
and is not relevant to the choice of reflections for refinement.
<i>R</i>-factors based on <i>F</i>^2^ are statistically about twice as large
as those based on <i>F</i>, and <i>R</i>- factors based on ALL data will be
even larger.
;
_reflns_number_total     3770
_reflns_number_gt     3238
_reflns_threshold_expression     I>2\s(I)
_refine_ls_structure_factor_coef     Fsqd
_refine_ls_matrix_type     full
_refine_ls_R_factor_all     0.0457
_refine_ls_R_factor_gt     0.0396
_refine_ls_wR_factor_gt     0.0905
_refine_ls_wR_factor_ref     0.0932
_refine_ls_goodness_of_fit_ref     0.966
_refine_ls_restrained_S_all     0.966
_refine_ls_number_reflns     3770
_refine_ls_number_parameters     221
_refine_ls_number_restraints     0
_refine_ls_hydrogen_treatment     constr
_refine_ls_weighting_scheme     calc
_refine_ls_weighting_details
                 'calc w=1/[\s^2^(Fo^2^)+(0.0451P)^2^] where P=(Fo^2^+2Fc^2^)/3'
_atom_sites_solution_hydrogens     geom
_atom_sites_solution_primary     direct
_atom_sites_solution_secondary     difmap
_refine_ls_shift/su_max     0.001
_refine_ls_shift/su_mean     0.000
_refine_diff_density_max     0.199
_refine_diff_density_min     -0.231
_refine_ls_extinction_method     'SHELXL97 (Sheldrick, 2008)'
_refine_ls_extinction_coef     0.0065(11)
_refine_ls_extinction_expression
                                  'Fc^*^=kFc[1+0.001xFc^2^\l^3^/sin(2\q)]^-1/4^'
_refine_ls_abs_structure_details     'Flack (1983), 1671 Friedel pairs'
_refine_ls_abs_structure_Flack     -0.01(7)
loop_
    _atom_type_symbol
    _atom_type_description
    _atom_type_scat_dispersion_real
    _atom_type_scat_dispersion_imag
    _atom_type_scat_source
    'C' 'C' 0.0033 0.0016
                         'International Tables Vol C Tables 4.2.6.8 and 6.1.1.4'
    'H' 'H' 0.0000 0.0000
                         'International Tables Vol C Tables 4.2.6.8 and 6.1.1.4'
    'N' 'N' 0.0061 0.0033
                         'International Tables Vol C Tables 4.2.6.8 and 6.1.1.4'
    'O' 'O' 0.0106 0.0060
                         'International Tables Vol C Tables 4.2.6.8 and 6.1.1.4'
    'S' 'S' 0.1246 0.1234
                         'International Tables Vol C Tables 4.2.6.8 and 6.1.1.4'
_computing_data_collection     'SMART (Bruker, 2001)'
_computing_cell_refinement     'SAINT (Bruker, 2001)'
_computing_data_reduction     'SAINT (Bruker, 2001)'
_computing_structure_solution     'SHELXS97 (Sheldrick, 2008)'
_computing_structure_refinement     'SHELXL97 (Sheldrick, 2008)'
_computing_molecular_graphics     'SHELXTL (Sheldrick, 2008)'
_computing_publication_material     'SHELXTL (Sheldrick, 2008)'
loop_
    _atom_site_type_symbol
    _atom_site_label
    _atom_site_fract_x
    _atom_site_fract_y
    _atom_site_fract_z
    _atom_site_U_iso_or_equiv
    _atom_site_adp_type
    _atom_site_calc_flag
    _atom_site_refinement_flags
    _atom_site_occupancy
    _atom_site_disorder_assembly
    _atom_site_disorder_group
    S S1 0.96500(8) 0.56721(3) 0.57026(3) 0.04821(16) Uani d . 1 . .
    O O1 0.83603(18) 0.75864(9) 0.86913(8) 0.0433(3) Uani d . 1 . .
    O O2 1.1550(2) 0.76965(12) 0.85445(11) 0.0663(5) Uani d . 1 . .
    O O3 0.8477(2) 0.62594(8) 0.63122(8) 0.0476(4) Uani d . 1 . .
    O O4 1.1038(2) 0.61718(11) 0.52631(10) 0.0613(4) Uani d . 1 . .
    O O5 1.0274(3) 0.49732(10) 0.62094(11) 0.0692(5) Uani d . 1 . .
    N N8 0.6078(2) 0.83046(10) 0.71495(11) 0.0423(4) Uani d . 1 . .
    C C1 0.5182(3) 0.74438(13) 0.70783(12) 0.0444(5) Uani d . 1 . .
    H H1 0.3790 0.7481 0.7183 0.053 Uiso calc R 1 . .
    C C2 0.5559(3) 0.71277(14) 0.61955(13) 0.0482(5) Uani d . 1 . .
    H H2A 0.5003 0.6558 0.6130 0.058 Uiso calc R 1 . .
    H H2B 0.4918 0.7511 0.5807 0.058 Uiso calc R 1 . .
    C C3 0.7683(3) 0.70892(12) 0.59874(13) 0.0447(5) Uani d . 1 . .
    H H3 0.7838 0.7103 0.5383 0.054 Uiso calc R 1 . .
    C C4 0.8843(3) 0.78262(13) 0.63697(12) 0.0429(5) Uani d . 1 . .
    H H4A 1.0190 0.7657 0.6405 0.051 Uiso calc R 1 . .
    H H4B 0.8762 0.8326 0.6010 0.051 Uiso calc R 1 . .
    C C5 0.8130(3) 0.80705(12) 0.72301(12) 0.0380(4) Uani d . 1 . .
    H H5 0.8878 0.8554 0.7453 0.046 Uiso calc R 1 . .
    C C6 0.8169(3) 0.72949(12) 0.78367(12) 0.0387(4) Uani d . 1 . .
    H H6 0.9185 0.6882 0.7689 0.046 Uiso calc R 1 . .
    C C7 0.6163(3) 0.68959(13) 0.77502(14) 0.0446(5) Uani d . 1 . .
    H H7A 0.5459 0.6928 0.8270 0.053 Uiso calc R 1 . .
    H H7B 0.6250 0.6297 0.7579 0.053 Uiso calc R 1 . .
    C C9 0.5348(3) 0.87927(14) 0.78624(13) 0.0528(5) Uani d . 1 . .
    H H9A 0.5454 0.8448 0.8355 0.079 Uiso calc R 1 . .
    H H9B 0.4019 0.8940 0.7771 0.079 Uiso calc R 1 . .
    H H9C 0.6094 0.9310 0.7929 0.079 Uiso calc R 1 . .
    C C10 1.0149(3) 0.77628(12) 0.89615(13) 0.0434(5) Uani d . 1 . .
    C C11 1.0125(3) 0.80429(14) 0.98486(14) 0.0530(6) Uani d . 1 . .
    H H11A 0.9534 0.7603 1.0182 0.079 Uiso calc R 1 . .
    H H11B 0.9402 0.8568 0.9899 0.079 Uiso calc R 1 . .
    H H11C 1.1425 0.8137 1.0035 0.079 Uiso calc R 1 . .
    C C12 0.7863(3) 0.53147(12) 0.50065(13) 0.0436(5) Uani d . 1 . .
    C C13 0.6276(3) 0.48904(15) 0.53244(15) 0.0596(6) Uani d . 1 . .
    H H13 0.6197 0.4778 0.5891 0.072 Uiso calc R 1 . .
    C C14 0.4820(3) 0.46356(14) 0.48051(16) 0.0593(6) Uani d . 1 . .
    H H14 0.3746 0.4357 0.5025 0.071 Uiso calc R 1 . .
    C C15 0.4917(3) 0.47852(12) 0.39596(14) 0.0463(5) Uani d . 1 . .
    C C16 0.6542(3) 0.51942(13) 0.36492(14) 0.0490(5) Uani d . 1 . .
    H H16 0.6642 0.5288 0.3080 0.059 Uiso calc R 1 . .
    C C17 0.8019(3) 0.54657(12) 0.41651(12) 0.0446(5) Uani d . 1 . .
    H H17 0.9096 0.5745 0.3949 0.054 Uiso calc R 1 . .
    C C18 0.3260(4) 0.45457(15) 0.33942(17) 0.0645(7) Uani d . 1 . .
    H H18A 0.2196 0.4930 0.3490 0.097 Uiso calc R 1 . .
    H H18B 0.2863 0.3964 0.3508 0.097 Uiso calc R 1 . .
    H H18C 0.3667 0.4590 0.2826 0.097 Uiso calc R 1 . .
loop_
    _atom_site_aniso_label
    _atom_site_aniso_U_11
    _atom_site_aniso_U_22
    _atom_site_aniso_U_33
    _atom_site_aniso_U_12
    _atom_site_aniso_U_13
    _atom_site_aniso_U_23
    S1 0.0516(3) 0.0486(3) 0.0444(3) 0.0070(2) -0.0010(3) -0.0041(2)
    O1 0.0368(7) 0.0631(8) 0.0300(7) -0.0006(6) -0.0012(6) 0.0014(6)
    O2 0.0381(8) 0.0992(13) 0.0617(10) -0.0063(9) 0.0096(8) -0.0149(10)
    O3 0.0639(9) 0.0453(7) 0.0337(7) 0.0072(7) 0.0015(7) 0.0006(6)
    O4 0.0454(9) 0.0769(10) 0.0615(10) -0.0050(8) 0.0070(8) -0.0094(9)
    O5 0.0832(12) 0.0597(9) 0.0645(11) 0.0239(9) -0.0145(10) -0.0013(8)
    N8 0.0422(9) 0.0490(9) 0.0358(9) 0.0084(7) 0.0006(8) -0.0016(8)
    C1 0.0341(10) 0.0591(12) 0.0400(11) 0.0006(9) -0.0015(9) -0.0016(9)
    C2 0.0490(12) 0.0551(12) 0.0406(11) 0.0020(10) -0.0097(10) -0.0017(10)
    C3 0.0588(13) 0.0453(11) 0.0301(9) 0.0059(9) 0.0002(9) 0.0026(9)
    C4 0.0467(11) 0.0474(11) 0.0346(10) 0.0008(9) 0.0078(9) 0.0048(9)
    C5 0.0385(11) 0.0415(10) 0.0341(10) -0.0026(8) 0.0017(9) -0.0003(8)
    C6 0.0398(11) 0.0459(10) 0.0304(9) 0.0017(9) 0.0017(8) 0.0026(9)
    C7 0.0438(11) 0.0538(12) 0.0361(10) -0.0082(9) 0.0008(9) 0.0032(9)
    C9 0.0546(13) 0.0579(12) 0.0458(12) 0.0143(10) 0.0057(11) -0.0063(10)
    C10 0.0411(12) 0.0453(11) 0.0439(11) -0.0006(9) -0.0037(9) 0.0036(9)
    C11 0.0530(14) 0.0634(13) 0.0426(12) -0.0007(11) -0.0101(11) 0.0016(10)
    C12 0.0497(12) 0.0388(10) 0.0424(11) 0.0039(9) 0.0068(10) -0.0026(9)
    C13 0.0732(16) 0.0603(14) 0.0453(13) -0.0174(12) 0.0081(12) 0.0037(11)
    C14 0.0588(15) 0.0557(12) 0.0636(15) -0.0159(11) 0.0146(13) 0.0027(11)
    C15 0.0481(13) 0.0327(9) 0.0581(12) 0.0053(9) 0.0031(10) -0.0041(9)
    C16 0.0544(13) 0.0507(11) 0.0420(11) 0.0044(10) 0.0067(10) -0.0022(10)
    C17 0.0444(11) 0.0463(11) 0.0433(12) 0.0013(9) 0.0126(9) -0.0023(9)
    C18 0.0541(14) 0.0594(14) 0.0800(18) -0.0012(11) -0.0065(13) 0.0006(13)
_geom_special_details
;
All e.s.d.'s (except the e.s.d. in the dihedral angle between two l.s. planes)
are estimated using the full covariance matrix. The cell e.s.d.'s are taken
into account individually in the estimation of e.s.d.'s in distances, angles
and torsion angles; correlations between e.s.d.'s in cell parameters are only
used when they are defined by crystal symmetry. An approximate (isotropic)
treatment of cell e.s.d.'s is used for estimating e.s.d.'s involving l.s.
planes.
;
loop_
    _geom_bond_atom_site_label_1
    _geom_bond_atom_site_label_2
    _geom_bond_site_symmetry_2
    _geom_bond_distance
    _geom_bond_publ_flag
    S1 O4 . 1.4231(16) ?
    S1 O5 . 1.4239(16) ?
    S1 O3 . 1.5663(14) ?
    S1 C12 . 1.759(2) ?
    O1 C10 . 1.341(2) ?
    O1 C6 . 1.454(2) ?
    O2 C10 . 1.184(2) ?
    O3 C3 . 1.494(2) ?
    N8 C9 . 1.465(2) ?
    N8 C5 . 1.472(2) ?
    N8 C1 . 1.476(3) ?
    C1 C2 . 1.526(3) ?
    C1 C7 . 1.534(3) ?
    C1 H1 . 0.9800 ?
    C2 C3 . 1.510(3) ?
    C2 H2A . 0.9700 ?
    C2 H2B . 0.9700 ?
    C3 C4 . 1.527(3) ?
    C3 H3 . 0.9800 ?
    C4 C5 . 1.519(3) ?
    C4 H4A . 0.9700 ?
    C4 H4B . 0.9700 ?
    C5 C6 . 1.550(3) ?
    C5 H5 . 0.9800 ?
    C6 C7 . 1.526(3) ?
    C6 H6 . 0.9800 ?
    C7 H7A . 0.9700 ?
    C7 H7B . 0.9700 ?
    C9 H9A . 0.9600 ?
    C9 H9B . 0.9600 ?
    C9 H9C . 0.9600 ?
    C10 C11 . 1.493(3) ?
    C11 H11A . 0.9600 ?
    C11 H11B . 0.9600 ?
    C11 H11C . 0.9600 ?
    C12 C13 . 1.379(3) ?
    C12 C17 . 1.379(3) ?
    C13 C14 . 1.368(3) ?
    C13 H13 . 0.9300 ?
    C14 C15 . 1.383(3) ?
    C14 H14 . 0.9300 ?
    C15 C16 . 1.385(3) ?
    C15 C18 . 1.511(3) ?
    C16 C17 . 1.383(3) ?
    C16 H16 . 0.9300 ?
    C17 H17 . 0.9300 ?
    C18 H18A . 0.9600 ?
    C18 H18B . 0.9600 ?
    C18 H18C . 0.9600 ?
loop_
    _geom_angle_atom_site_label_1
    _geom_angle_atom_site_label_2
    _geom_angle_atom_site_label_3
    _geom_angle_site_symmetry_1
    _geom_angle_site_symmetry_3
    _geom_angle
    _geom_angle_publ_flag
    O4 S1 O5 . . 119.62(11) ?
    O4 S1 O3 . . 110.21(9) ?
    O5 S1 O3 . . 103.94(9) ?
    O4 S1 C12 . . 109.26(10) ?
    O5 S1 C12 . . 109.81(10) ?
    O3 S1 C12 . . 102.57(9) ?
    C10 O1 C6 . . 117.04(15) ?
    C3 O3 S1 . . 118.18(12) ?
    C9 N8 C5 . . 113.03(17) ?
    C9 N8 C1 . . 112.53(16) ?
    C5 N8 C1 . . 100.92(14) ?
    N8 C1 C2 . . 106.91(17) ?
    N8 C1 C7 . . 105.06(16) ?
    C2 C1 C7 . . 113.78(17) ?
    N8 C1 H1 . . 110.3 ?
    C2 C1 H1 . . 110.3 ?
    C7 C1 H1 . . 110.3 ?
    C3 C2 C1 . . 112.71(17) ?
    C3 C2 H2A . . 109.1 ?
    C1 C2 H2A . . 109.1 ?
    C3 C2 H2B . . 109.1 ?
    C1 C2 H2B . . 109.1 ?
    H2A C2 H2B . . 107.8 ?
    O3 C3 C2 . . 108.34(16) ?
    O3 C3 C4 . . 108.07(16) ?
    C2 C3 C4 . . 113.17(17) ?
    O3 C3 H3 . . 109.1 ?
    C2 C3 H3 . . 109.1 ?
    C4 C3 H3 . . 109.1 ?
    C5 C4 C3 . . 112.55(16) ?
    C5 C4 H4A . . 109.1 ?
    C3 C4 H4A . . 109.1 ?
    C5 C4 H4B . . 109.1 ?
    C3 C4 H4B . . 109.1 ?
    H4A C4 H4B . . 107.8 ?
    N8 C5 C4 . . 107.15(17) ?
    N8 C5 C6 . . 105.28(15) ?
    C4 C5 C6 . . 112.08(16) ?
    N8 C5 H5 . . 110.7 ?
    C4 C5 H5 . . 110.7 ?
    C6 C5 H5 . . 110.7 ?
    O1 C6 C7 . . 107.18(16) ?
    O1 C6 C5 . . 110.90(16) ?
    C7 C6 C5 . . 103.96(15) ?
    O1 C6 H6 . . 111.5 ?
    C7 C6 H6 . . 111.5 ?
    C5 C6 H6 . . 111.5 ?
    C6 C7 C1 . . 104.05(16) ?
    C6 C7 H7A . . 110.9 ?
    C1 C7 H7A . . 110.9 ?
    C6 C7 H7B . . 110.9 ?
    C1 C7 H7B . . 110.9 ?
    H7A C7 H7B . . 109.0 ?
    N8 C9 H9A . . 109.5 ?
    N8 C9 H9B . . 109.5 ?
    H9A C9 H9B . . 109.5 ?
    N8 C9 H9C . . 109.5 ?
    H9A C9 H9C . . 109.5 ?
    H9B C9 H9C . . 109.5 ?
    O2 C10 O1 . . 123.71(19) ?
    O2 C10 C11 . . 125.2(2) ?
    O1 C10 C11 . . 111.09(18) ?
    C10 C11 H11A . . 109.5 ?
    C10 C11 H11B . . 109.5 ?
    H11A C11 H11B . . 109.5 ?
    C10 C11 H11C . . 109.5 ?
    H11A C11 H11C . . 109.5 ?
    H11B C11 H11C . . 109.5 ?
    C13 C12 C17 . . 120.5(2) ?
    C13 C12 S1 . . 118.30(17) ?
    C17 C12 S1 . . 121.17(16) ?
    C14 C13 C12 . . 119.9(2) ?
    C14 C13 H13 . . 120.1 ?
    C12 C13 H13 . . 120.1 ?
    C13 C14 C15 . . 121.2(2) ?
    C13 C14 H14 . . 119.4 ?
    C15 C14 H14 . . 119.4 ?
    C14 C15 C16 . . 118.1(2) ?
    C14 C15 C18 . . 121.0(2) ?
    C16 C15 C18 . . 120.8(2) ?
    C17 C16 C15 . . 121.6(2) ?
    C17 C16 H16 . . 119.2 ?
    C15 C16 H16 . . 119.2 ?
    C12 C17 C16 . . 118.72(19) ?
    C12 C17 H17 . . 120.6 ?
    C16 C17 H17 . . 120.6 ?
    C15 C18 H18A . . 109.5 ?
    C15 C18 H18B . . 109.5 ?
    H18A C18 H18B . . 109.5 ?
    C15 C18 H18C . . 109.5 ?
    H18A C18 H18C . . 109.5 ?
    H18B C18 H18C . . 109.5 ?
loop_
    _geom_torsion_atom_site_label_1
    _geom_torsion_atom_site_label_2
    _geom_torsion_atom_site_label_3
    _geom_torsion_atom_site_label_4
    _geom_torsion_site_symmetry_1
    _geom_torsion_site_symmetry_2
    _geom_torsion_site_symmetry_3
    _geom_torsion_site_symmetry_4
    _geom_torsion
    _geom_torsion_publ_flag
    O4 S1 O3 C3 . . . . 47.59(16) ?
    O5 S1 O3 C3 . . . . 176.95(14) ?
    C12 S1 O3 C3 . . . . -68.65(15) ?
    C9 N8 C1 C2 . . . . 162.61(17) ?
    C5 N8 C1 C2 . . . . -76.63(18) ?
    C9 N8 C1 C7 . . . . -76.2(2) ?
    C5 N8 C1 C7 . . . . 44.6(2) ?
    N8 C1 C2 C3 . . . . 57.9(2) ?
    C7 C1 C2 C3 . . . . -57.6(2) ?
    S1 O3 C3 C2 . . . . 128.33(15) ?
    S1 O3 C3 C4 . . . . -108.70(15) ?
    C1 C2 C3 O3 . . . . 82.9(2) ?
    C1 C2 C3 C4 . . . . -36.9(2) ?
    O3 C3 C4 C5 . . . . -83.20(19) ?
    C2 C3 C4 C5 . . . . 36.8(2) ?
    C9 N8 C5 C4 . . . . -162.88(16) ?
    C1 N8 C5 C4 . . . . 76.72(17) ?
    C9 N8 C5 C6 . . . . 77.6(2) ?
    C1 N8 C5 C6 . . . . -42.76(19) ?
    C3 C4 C5 N8 . . . . -57.7(2) ?
    C3 C4 C5 C6 . . . . 57.3(2) ?
    C10 O1 C6 C7 . . . . 164.05(16) ?
    C10 O1 C6 C5 . . . . -83.1(2) ?
    N8 C5 C6 O1 . . . . -90.05(18) ?
    C4 C5 C6 O1 . . . . 153.80(16) ?
    N8 C5 C6 C7 . . . . 24.8(2) ?
    C4 C5 C6 C7 . . . . -91.32(19) ?
    O1 C6 C7 C1 . . . . 120.02(17) ?
    C5 C6 C7 C1 . . . . 2.53(19) ?
    N8 C1 C7 C6 . . . . -29.1(2) ?
    C2 C1 C7 C6 . . . . 87.5(2) ?
    C6 O1 C10 O2 . . . . 0.3(3) ?
    C6 O1 C10 C11 . . . . -179.30(16) ?
    O4 S1 C12 C13 . . . . -173.64(16) ?
    O5 S1 C12 C13 . . . . 53.3(2) ?
    O3 S1 C12 C13 . . . . -56.72(18) ?
    O4 S1 C12 C17 . . . . 5.3(2) ?
    O5 S1 C12 C17 . . . . -127.77(18) ?
    O3 S1 C12 C17 . . . . 122.19(17) ?
    C17 C12 C13 C14 . . . . -1.7(3) ?
    S1 C12 C13 C14 . . . . 177.25(17) ?
    C12 C13 C14 C15 . . . . 0.9(4) ?
    C13 C14 C15 C16 . . . . 0.6(3) ?
    C13 C14 C15 C18 . . . . -176.7(2) ?
    C14 C15 C16 C17 . . . . -1.4(3) ?
    C18 C15 C16 C17 . . . . 175.95(18) ?
    C13 C12 C17 C16 . . . . 0.9(3) ?
    S1 C12 C17 C16 . . . . -177.98(15) ?
    C15 C16 C17 C12 . . . . 0.6(3) ?
data_global
_journal_date_recd_electronic     2008-10-29
_journal_date_accepted     2008-10-31
_journal_name_full     'Acta Crystallographica, Section E'
_journal_year     2008
_journal_volume     64
_journal_issue     12
_journal_page_first     o2331
_journal_page_last     o2331
_journal_paper_category     QO
_journal_coeditor_code     NG2508
_publ_contact_author_name     'Yang Lu'
_publ_contact_author_address
;
Department of Pharmacy, Shanghai Jiao Tong University School of Medicine,
South Chongqing Road 280, Shanghai 200025, China
;
_publ_contact_author_email     huaxue@shsmu.edu.cn
_publ_contact_author_fax     '86-021-54650067'
_publ_contact_author_phone     '86-021-63846590-776464'
_publ_section_title
;\
(1<i>R</i>,3<i>S</i>,5<i>R</i>,6<i>S</i>)-6-Acetoxy-3-(4-\
methylphenylsulfonyloxy)tropane
;
loop_
    _publ_author_name
    _publ_author_footnote
    _publ_author_address
    'Yang, Li-Min' .
;
Department of Pharmacy, Shanghai Jiao Tong University School of Medicine,
South Chongqing Road 280, Shanghai 200025, People's Republic of China
;
    'Zhu, Liang' .
;
Department of Pharmacy, Shanghai Jiao Tong University School of Medicine,
South Chongqing Road 280, Shanghai 200025, People's Republic of China
;
    'Niu, Yin-Yao' .
;
Department of Pharmacy, Shanghai Jiao Tong University School of Medicine,
South Chongqing Road 280, Shanghai 200025, People's Republic of China
;
    'Chen, Hong-Zhuan' .
;
Department of Pharmacy, Shanghai Jiao Tong University School of Medicine,
South Chongqing Road 280, Shanghai 200025, People's Republic of China
;
    'Lu, Yang' .
;
Department of Pharmacy, Shanghai Jiao Tong University School of Medicine,
South Chongqing Road 280, Shanghai 200025, People's Republic of China
;
