# Supplementary material for: (1R,3S,5R,6S)-6-Acet­oxy-3-(4-methyl­phenyl­sulfon­yloxy)tropane
Source: Acta Crystallogr Sect E Struct Rep Online. 2008 Nov 13;64(Pt 12):o2331. doi: 10.1107/S1600536808035800 (PMC2960129; doi:10.1107/S1600536808035800)
Supplement: Supplementary file 2 [file e-64-o2331-Isup2.hkl]

# 
# h,k,l, Fc-squared, Fo-squared, sigma(Fo-squared) and status flag 
# 
data_I
_shelx_title ' cd2735 in P2(1)2(1)2(1)' 
_shelx_refln_list_code          4 
_shelx_F_calc_maximum      171.84 
_exptl_crystal_F_000       752.00 
_reflns_d_resolution_high  0.7828 
 
loop_ 
 _symmetry_equiv_pos_as_xyz 
 'x, y, z' 
 '-x+1/2, -y, z+1/2' 
 '-x, y+1/2, -z+1/2' 
 'x+1/2, -y+1/2, -z' 
 
_cell_length_a     6.9241 
_cell_length_b    15.5069 
_cell_length_c    16.1020 
_cell_angle_alpha  90.000 
_cell_angle_beta   90.000 
_cell_angle_gamma  90.000 
 
_shelx_F_squared_multiplier     1.000 
 
loop_ 
 _refln_index_h 
 _refln_index_k 
 _refln_index_l 
 _refln_F_squared_calc 
 _refln_F_squared_meas 
 _refln_F_squared_sigma 
 _refln_observed_status 
   2   0   0     7709.84     7431.74    728.63 o 
   4   0   0        3.60        7.19      1.79 o 
   6   0   0     1359.63     1358.80    105.50 o 
   8   0   0       14.19       13.31      4.90 o 
   1   1   0     2844.06     2684.71     52.86 o 
   2   1   0        7.62       11.45      0.89 o 
   3   1   0      121.38      116.14      5.78 o 
   4   1   0     1996.48     2350.67    103.80 o 
   5   1   0        1.39        1.29      1.49 o 
   6   1   0       60.74       48.87      4.57 o 
   7   1   0       66.55       67.53      5.79 o 
   8   1   0        1.79        4.11      3.31 o 
   0   2   0     1582.19     1602.43     54.58 o 
   1   2   0     6731.29     6345.49    227.78 o 
   2   2   0      469.61      439.97     11.54 o 
   3   2   0       11.93       12.58      1.27 o 
   4   2   0      698.85      735.87     24.53 o 
   5   2   0        9.10        9.81      2.14 o 
   6   2   0       15.19       19.62      3.27 o 
   7   2   0        7.47        8.75      2.87 o 
   8   2   0        5.17        7.14      4.15 o 
   1   3   0      750.39      780.83     18.60 o 
   2   3   0       71.50       83.19      2.49 o 
   3   3   0       65.92       64.49      2.45 o 
   4   3   0      813.31      872.46     26.23 o 
   5   3   0       49.77       50.15      4.00 o 
   6   3   0      276.07      258.88     20.38 o 
   7   3   0       26.49       17.06      5.32 o 
   8   3   0       67.16       73.08      9.61 o 
   0   4   0    25207.75    26362.15    724.36 o 
   1   4   0    23456.58    22489.59    326.04 o 
   2   4   0        2.02        2.32      0.63 o 
   3   4   0      280.66      241.07      5.75 o 
   4   4   0      452.90      478.28     20.71 o 
   5   4   0      647.24      618.78     28.34 o 
   6   4   0      593.04      540.47     43.19 o 
   7   4   0       24.59       29.84      6.50 o 
   8   4   0        0.16        0.69      3.53 o 
   1   5   0     1277.00     1252.75     11.31 o 
   2   5   0      852.44      888.57     15.82 o 
   3   5   0        0.06        1.00      0.78 o 
   4   5   0       53.99       46.08      2.63 o 
   5   5   0        2.60        2.57      3.23 o 
   6   5   0       60.85       57.58      9.59 o 
   7   5   0       39.23       36.12      6.85 o 
   8   5   0       21.45       21.14      6.46 o 
   0   6   0      203.52      191.48      8.16 o 
   1   6   0     1443.35     1597.15     18.35 o 
   2   6   0       32.39       26.01      2.36 o 
   3   6   0      181.52      181.24      5.20 o 
   4   6   0      118.46      106.65      4.46 o 
   5   6   0      352.53      298.66     26.15 o 
   6   6   0      127.39      131.56     16.84 o 
   7   6   0      115.17      115.08     10.65 o 
   8   6   0       21.66       16.40      4.98 o 
   1   7   0      220.20      191.16      9.13 o 
   2   7   0      295.31      263.21      8.23 o 
   3   7   0      552.16      513.74     25.47 o 
   4   7   0       38.11       40.21      3.36 o 
   5   7   0     1231.55     1182.25     99.39 o 
   6   7   0      154.19      141.93     22.13 o 
   7   7   0      151.71      155.59     11.76 o 
   8   7   0        9.26        7.81      4.79 o 
   0   8   0      254.74      311.03     16.73 o 
   1   8   0     2037.75     2201.00     68.13 o 
   2   8   0        8.58        6.16      1.63 o 
   3   8   0        4.14        3.15      1.53 o 
   4   8   0      238.87      228.33     11.21 o 
   5   8   0       28.13       39.05      6.44 o 
   6   8   0       68.38       62.80      8.44 o 
   7   8   0       16.59       14.46      5.05 o 
   8   8   0       10.04       10.98      5.26 o 
   1   9   0      222.26      229.16      7.36 o 
   2   9   0       17.43       15.23      2.26 o 
   3   9   0      121.43      131.04      5.43 o 
   4   9   0      159.67      182.60      6.87 o 
   5   9   0      249.20      244.61     12.87 o 
   6   9   0      105.01      104.13     10.59 o 
   7   9   0        5.35        3.62      4.01 o 
   0  10   0        1.06        0.99      1.23 o 
   1  10   0      199.91      189.53      9.33 o 
   2  10   0       21.34       23.37      2.83 o 
   3  10   0      322.28      313.56      8.56 o 
   4  10   0        7.42        6.40      2.21 o 
   5  10   0       23.84       14.68      4.77 o 
   6  10   0       70.94       79.66      9.56 o 
   7  10   0       18.17       12.80      5.05 o 
   1  11   0      235.52      271.17     14.22 o 
   2  11   0      126.83      122.27      5.53 o 
   3  11   0       35.96       38.29      4.03 o 
   4  11   0      470.36      463.30     11.33 o 
   5  11   0       20.64       17.42      5.05 o 
   6  11   0       82.10       93.31     10.45 o 
   7  11   0       41.03       44.80      8.23 o 
   0  12   0      362.71      395.13     20.18 o 
   1  12   0       13.36       14.94      2.46 o 
   2  12   0      193.99      189.04      9.84 o 
   3  12   0        0.05        0.35      1.75 o 
   4  12   0        2.29        2.08      1.96 o 
   5  12   0       31.94       31.72      6.50 o 
   6  12   0        1.16        2.51      3.53 o 
   7  12   0        3.95        3.66      4.13 o 
   1  13   0        0.05       -1.33      1.75 o 
   2  13   0      169.05      179.33      7.01 o 
   3  13   0       53.64       52.01      4.89 o 
   4  13   0       25.95       28.08      3.97 o 
   5  13   0       30.02       30.46      6.43 o 
   6  13   0        4.30        2.34      3.51 o 
   0  14   0       28.34       31.91      8.03 o 
   1  14   0       78.16       95.58      7.95 o 
   2  14   0      221.29      238.19     10.82 o 
   3  14   0        1.63        1.81      2.14 o 
   4  14   0       37.60       46.04      5.03 o 
   5  14   0        3.97        9.39      4.18 o 
   6  14   0        4.33        8.22      4.43 o 
   1  15   0        7.95        9.80      4.01 o 
   2  15   0        1.50        4.63      2.64 o 
   3  15   0      167.19      168.99      9.15 o 
   4  15   0       14.95       15.58      3.29 o 
   5  15   0       20.53       36.01      7.14 o 
   0  16   0      102.97      113.94     13.70 o 
   1  16   0        0.10       -0.30      2.70 o 
   2  16   0       89.60      102.98     10.24 o 
   3  16   0       87.13       90.95      8.79 o 
   4  16   0        0.58        2.87      3.43 o 
   5  16   0        3.23        4.61      3.73 o 
   1  17   0        4.90        4.96      3.73 o 
   2  17   0       13.44       17.00      5.04 o 
   3  17   0       10.72       10.81      4.18 o 
   4  17   0        5.06        5.44      3.94 o 
   0  18   0        2.48        5.09      5.09 o 
   1  18   0       76.51       63.45      9.03 o 
   2  18   0        8.14        6.37      3.80 o 
   3  18   0       48.93       56.21      8.49 o 
   1  19   0        5.15        5.98      3.94 o 
   2  19   0        0.62        2.40      3.51 o 
   1   0   1     3275.63     3044.13    193.78 o 
   2   0   1      442.59      429.22     20.08 o 
   3   0   1     3121.88     3332.07    146.05 o 
   4   0   1       50.93       52.59      2.94 o 
   5   0   1      918.76      863.95     29.19 o 
   6   0   1      619.11      581.95     35.39 o 
   7   0   1       77.43       81.76      6.24 o 
   8   0   1       47.90       48.41      6.89 o 
  -8   1   1       16.19       19.64      4.58 o 
  -7   1   1       70.55       75.96      6.04 o 
  -6   1   1      292.69      269.29     14.90 o 
  -5   1   1       62.29       56.02      4.15 o 
  -4   1   1       70.95       68.73      2.99 o 
  -3   1   1     1030.72     1044.24     37.38 o 
  -2   1   1       62.18       54.02      4.45 o 
  -1   1   1    10966.85     9893.44    383.53 o 
   0   1   1      839.52      677.14    163.46 o 
   1   1   1    11117.64     9876.07    224.93 o 
   2   1   1       59.06       58.17      2.84 o 
   3   1   1     1059.86     1089.12     42.78 o 
   4   1   1       67.30       75.72      2.99 o 
   5   1   1       61.56       52.94      4.11 o 
   6   1   1      287.46      255.76     15.46 o 
   7   1   1       71.53       83.62      6.92 o 
   8   1   1       16.11       16.68      4.24 o 
  -8   2   1        6.50        6.07      4.15 o 
  -7   2   1      188.16      186.35      9.34 o 
  -6   2   1      414.45      398.98     19.96 o 
  -5   2   1      229.86      215.02      9.41 o 
  -4   2   1       29.58       25.95      2.15 o 
  -3   2   1     3921.56     3978.96    128.34 o 
  -2   2   1       27.15       23.85      3.39 o 
  -1   2   1     3191.72     3140.38    107.47 o 
   0   2   1       16.37       13.60      0.73 o 
   1   2   1     3187.79     3309.91    110.58 o 
   2   2   1       26.57       30.18      1.30 o 
   3   2   1     3962.17     4167.71    122.52 o 
   4   2   1       28.52       29.57      3.04 o 
   5   2   1      224.58      212.55     15.73 o 
   6   2   1      415.47      390.18     27.15 o 
   7   2   1      189.42      188.69     13.95 o 
   8   2   1        6.35       11.14      5.04 o 
  -8   3   1        5.74        6.36      4.43 o 
  -7   3   1      145.52      151.18     25.06 o 
  -6   3   1      139.77      139.08      6.47 o 
  -5   3   1       95.64       96.84      5.11 o 
  -4   3   1       24.65       26.33      2.93 o 
  -3   3   1      378.08      351.82     11.70 o 
  -2   3   1      144.44      120.24      5.76 o 
  -1   3   1     5294.47     5237.96    266.10 o 
   0   3   1     8207.69     8528.67    334.87 o 
   1   3   1     5277.24     5351.63     85.72 o 
   2   3   1      155.49      131.01      2.73 o 
   3   3   1      375.50      352.64     12.61 o 
   4   3   1       24.77       28.46      2.02 o 
   5   3   1       95.15       97.17      5.71 o 
   6   3   1      141.77      137.08      6.61 o 
   7   3   1      148.66      137.66     11.17 o 
   8   3   1        5.58        4.01      4.08 o 
  -8   4   1       41.06       45.73     11.75 o 
  -7   4   1      208.51      207.86     25.46 o 
  -6   4   1       63.70       69.89      6.83 o 
  -5   4   1      188.20      161.07     15.91 o 
  -4   4   1        7.24        7.33      1.66 o 
  -3   4   1      719.06      688.61     20.75 o 
  -2   4   1      307.03      254.49     10.83 o 
  -1   4   1     5253.44     5414.69    231.87 o 
   0   4   1     1421.21     1495.97     35.95 o 
   1   4   1     5273.98     5523.55     73.81 o 
   2   4   1      302.31      267.41      9.50 o 
   3   4   1      707.12      720.21     23.48 o 
   4   4   1        7.92        7.13      1.13 o 
   5   4   1      196.97      197.44     17.04 o 
   6   4   1       64.54       64.32      7.72 o 
   7   4   1      211.29      207.08     17.04 o 
   8   4   1       41.30       45.48      8.11 o 
  -8   5   1       24.34       25.25      6.30 o 
  -7   5   1       22.22       30.35      6.30 o 
  -6   5   1      125.57      115.54     15.76 o 
  -5   5   1      337.71      314.40     16.81 o 
  -4   5   1      678.38      625.68     16.06 o 
  -3   5   1      134.13      145.84      5.96 o 
  -2   5   1      465.36      480.35     16.38 o 
  -1   5   1     2032.83     2073.82     91.11 o 
   0   5   1       60.52       91.23      2.77 o 
   1   5   1     2061.57     2117.31     19.45 o 
   2   5   1      487.64      540.37     23.31 o 
   3   5   1      135.52      139.57      6.92 o 
   4   5   1      681.44      648.61     17.58 o 
   5   5   1      330.44      291.25     12.73 o 
   6   5   1      127.81      126.98      9.68 o 
   7   5   1       22.50       34.06      6.77 o 
   8   5   1       24.52       28.44      6.88 o 
  -8   6   1       20.21       22.25      5.67 o 
  -7   6   1       23.38       24.38      9.69 o 
  -6   6   1       59.89       60.01     11.16 o 
  -5   6   1      354.31      310.63     22.53 o 
  -4   6   1      575.00      549.86     19.09 o 
  -3   6   1      698.85      749.57     27.79 o 
  -2   6   1     1064.54     1083.17     38.93 o 
  -1   6   1     1172.21     1334.64     49.59 o 
   0   6   1        2.58        3.08      0.71 o 
   1   6   1     1188.06     1371.25     22.48 o 
   2   6   1     1069.46     1128.39     13.07 o 
   3   6   1      711.18      797.45     24.77 o 
   4   6   1      585.10      564.62     13.80 o 
   5   6   1      360.24      320.77     24.88 o 
   6   6   1       56.67       53.27      7.46 o 
   7   6   1       23.01       17.37      5.48 o 
   8   6   1       19.98       20.60      5.87 o 
  -8   7   1       46.72       43.75      8.43 o 
  -7   7   1      132.71      134.66     11.00 o 
  -6   7   1       69.58       69.36      8.79 o 
  -5   7   1      266.31      255.88     16.55 o 
  -4   7   1       43.85       45.50      3.64 o 
  -3   7   1      364.87      361.63     15.80 o 
  -2   7   1     1507.04     1574.50     46.30 o 
  -1   7   1     1028.44     1039.93     43.84 o 
   0   7   1       25.09       27.47      1.52 o 
   1   7   1     1041.76     1025.63     25.75 o 
   2   7   1     1513.20     1589.85     15.79 o 
   3   7   1      358.72      355.81      7.77 o 
   4   7   1       44.46       37.13      4.88 o 
   5   7   1      266.90      243.83     12.46 o 
   6   7   1       69.94       64.11      8.35 o 
   7   7   1      133.16      130.86     20.75 o 
   8   7   1       47.63       53.81      9.06 o 
  -8   8   1       14.52       12.21      5.45 o 
  -7   8   1       14.85       10.29      4.56 o 
  -6   8   1      115.50      117.41      9.76 o 
  -5   8   1      111.42       94.94     13.22 o 
  -4   8   1      132.45      119.56      8.96 o 
  -3   8   1      681.48      713.46     23.04 o 
  -2   8   1     1280.97     1148.73     32.36 o 
  -1   8   1      333.72      354.61      9.46 o 
   0   8   1       29.16       40.33      1.95 o 
   1   8   1      341.63      372.65     11.44 o 
   2   8   1     1289.21     1185.86     14.30 o 
   3   8   1      683.85      725.89     13.58 o 
   4   8   1      132.39      126.29      5.79 o 
   5   8   1      111.97       96.00      8.23 o 
   6   8   1      118.55      106.39      9.27 o 
   7   8   1       14.42       16.74      6.85 o 
   8   8   1       15.01       17.29      6.22 o 
  -7   9   1       18.09       17.34      5.41 o 
  -6   9   1       32.33       30.17      6.30 o 
  -5   9   1        4.74        4.73      3.65 o 
  -4   9   1      559.35      499.89     13.83 o 
  -3   9   1       82.80       75.57      5.09 o 
  -2   9   1      357.97      331.55     11.85 o 
  -1   9   1      281.35      277.59      6.77 o 
   0   9   1      425.98      448.01     11.56 o 
   1   9   1      295.22      309.74      8.63 o 
   2   9   1      361.96      346.44      8.65 o 
   3   9   1       84.75       78.52      4.32 o 
   4   9   1      553.33      511.10     14.03 o 
   5   9   1        5.38        5.36      3.67 o 
   6   9   1       33.90       25.35      6.02 o 
   7   9   1       18.59       20.84      5.88 o 
  -7  10   1        0.51        3.11      3.39 o 
  -6  10   1       36.56       30.50      6.69 o 
  -5  10   1       53.19       51.89      7.38 o 
  -4  10   1       43.37       45.28      4.22 o 
  -3  10   1      308.69      303.53      8.50 o 
  -2  10   1      354.55      342.98     14.40 o 
  -1  10   1       74.82       78.30      4.71 o 
   0  10   1       10.07        8.48      1.37 o 
   1  10   1       76.57       87.46      4.20 o 
   2  10   1      356.80      373.03     10.35 o 
   3  10   1      303.66      291.03      8.24 o 
   4  10   1       43.99       47.54      4.30 o 
   5  10   1       50.02       53.01      7.68 o 
   6  10   1       36.22       32.23      6.44 o 
   7  10   1        0.36        5.39      3.95 o 
  -7  11   1       10.13       12.58      5.58 o 
  -6  11   1       47.63       47.27      7.96 o 
  -5  11   1        1.82        2.71      3.53 o 
  -4  11   1      339.06      325.79     10.71 o 
  -3  11   1      295.03      272.39      8.42 o 
  -2  11   1     1425.18     1415.30     45.21 o 
  -1  11   1        1.41        2.49      1.42 o 
   0  11   1       50.51       46.02      4.03 o 
   1  11   1        1.51        1.92      1.46 o 
   2  11   1     1423.07     1450.97     43.45 o 
   3  11   1      298.80      279.02      8.47 o 
   4  11   1      341.58      326.50      9.54 o 
   5  11   1        1.48        4.89      3.53 o 
   6  11   1       47.54       48.27      7.94 o 
   7  11   1       10.27       14.76      5.47 o 
  -7  12   1       10.94       13.19      5.33 o 
  -6  12   1        7.56        9.86      4.23 o 
  -5  12   1       36.64       41.91      7.04 o 
  -4  12   1      117.90      130.40      6.58 o 
  -3  12   1      244.77      229.36      8.31 o 
  -2  12   1      194.48      194.88      7.76 o 
  -1  12   1       19.44       22.71      3.87 o 
   0  12   1       47.30       46.43      6.15 o 
   1  12   1       20.52       19.77      3.74 o 
   2  12   1      199.58      195.88     14.16 o 
   3  12   1      241.25      228.02      8.02 o 
   4  12   1      116.59      123.99      6.34 o 
   5  12   1       35.68       42.42      7.18 o 
   6  12   1        7.83        7.07      4.35 o 
   7  12   1       11.63       15.17      5.12 o 
  -6  13   1        2.88        3.79      3.51 o 
  -5  13   1       52.70       63.19      8.69 o 
  -4  13   1       45.59       50.69      5.08 o 
  -3  13   1      246.02      230.03      8.37 o 
  -2  13   1      123.15      122.16      6.67 o 
  -1  13   1      130.53      129.26      9.01 o 
   0  13   1      546.22      530.35     17.45 o 
   1  13   1      128.42      134.63      7.11 o 
   2  13   1      126.56      117.65      5.87 o 
   3  13   1      247.20      230.33     10.03 o 
   4  13   1       43.86       47.32      4.86 o 
   5  13   1       53.05       68.76      9.00 o 
   6  13   1        2.87        0.13      3.37 o 
  -6  14   1        3.04        2.12      3.65 o 
  -5  14   1        0.14       -0.60      3.29 o 
  -4  14   1      121.60      119.74      6.73 o 
  -3  14   1       40.19       42.02      4.58 o 
  -2  14   1       11.84       11.66      3.16 o 
  -1  14   1      198.63      182.50     11.07 o 
   0  14   1      100.83       90.67      8.43 o 
   1  14   1      199.48      207.02     13.07 o 
   2  14   1       11.45       12.40      3.24 o 
   3  14   1       39.46       42.16      4.70 o 
   4  14   1      117.92      127.01      9.98 o 
   5  14   1        0.21        2.77      3.51 o 
   6  14   1        2.58        3.59      3.62 o 
  -5  15   1       13.93       15.51      5.12 o 
  -4  15   1        6.73        9.05      2.90 o 
  -3  15   1      181.88      175.60      9.31 o 
  -2  15   1       19.74       16.66      3.75 o 
  -1  15   1      227.18      205.20     12.18 o 
   0  15   1        2.84        2.96      3.04 o 
   1  15   1      225.89      234.36     23.95 o 
   2  15   1       19.54       19.48      3.98 o 
   3  15   1      180.17      177.17     10.93 o 
   4  15   1        6.47       10.92      3.51 o 
   5  15   1       14.09       15.72      5.10 o 
  -5  16   1       10.62       12.53      4.71 o 
  -4  16   1       13.75       17.42      4.06 o 
  -3  16   1        7.68        7.60      3.34 o 
  -2  16   1       24.23       16.00      4.84 o 
  -1  16   1        0.30        0.97      2.81 o 
   0  16   1       20.25       16.41      4.76 o 
   1  16   1        0.20        1.66      2.91 o 
   2  16   1       23.15       21.93      4.23 o 
   3  16   1        7.19        9.61      3.50 o 
   4  16   1       13.43       16.48      4.98 o 
   5  16   1       10.49       17.13      5.25 o 
  -4  17   1       14.42       18.78      5.59 o 
  -3  17   1       15.86       15.32      4.84 o 
  -2  17   1       44.50       38.02      7.06 o 
  -1  17   1      129.32      122.12     18.99 o 
   0  17   1        3.64        5.65      3.37 o 
   1  17   1      129.94      122.77     13.61 o 
   2  17   1       43.37       34.99      6.64 o 
   3  17   1       15.48       16.45      4.06 o 
   4  17   1       14.13       13.22      5.48 o 
  -3  18   1       23.52       29.78      6.15 o 
  -2  18   1        4.93        7.43      3.94 o 
  -1  18   1        5.73        4.11      3.48 o 
   0  18   1        4.04        4.77      3.43 o 
   1  18   1        5.97        6.29      3.73 o 
   2  18   1        4.75        8.82      3.99 o 
   3  18   1       23.86       25.80      5.93 o 
  -2  19   1       29.32       34.17      7.12 o 
  -1  19   1        2.79        5.68      3.79 o 
   0  19   1       24.28       33.64      7.12 o 
   1  19   1        2.69        2.18      3.39 o 
   2  19   1       29.90       26.47      6.41 o 
   0   0   2      501.15      507.77      9.06 o 
   1   0   2     3279.68     3359.44    117.57 o 
   2   0   2     1709.62     1617.03     80.05 o 
   3   0   2      691.47      669.86     31.13 o 
   4   0   2     1196.84     1241.51     66.11 o 
   5   0   2      174.95      161.24      8.56 o 
   6   0   2       15.29       10.52      2.75 o 
   7   0   2       39.44       41.68      4.69 o 
   8   0   2        6.99       13.40      4.16 o 
  -8   1   2        3.66        1.77      2.97 o 
  -7   1   2      114.21      111.41      6.51 o 
  -6   1   2        8.49        6.88      2.47 o 
  -5   1   2      304.97      260.22      8.60 o 
  -4   1   2      457.11      431.99     19.75 o 
  -3   1   2       39.40       37.50      2.35 o 
  -2   1   2     3709.80     3467.81    235.38 o 
  -1   1   2     3242.69     3461.85    106.51 o 
   0   1   2      897.96      969.08     10.38 o 
   1   1   2     3274.37     3359.44    101.07 o 
   2   1   2     3711.95     3650.53    120.65 o 
   3   1   2       35.30       30.55      2.22 o 
   4   1   2      450.27      420.19     17.68 o 
   5   1   2      314.51      284.17     14.51 o 
   6   1   2        7.94        5.29      2.32 o 
   7   1   2      116.39      115.88      7.49 o 
   8   1   2        3.81        4.02      3.22 o 
  -8   2   2       22.20       20.53      5.74 o 
  -7   2   2       27.47       23.48      4.59 o 
  -6   2   2       53.10       51.40      4.62 o 
  -5   2   2        3.85        4.24      1.78 o 
  -4   2   2       24.47       25.52      2.97 o 
  -3   2   2      184.30      169.25     13.40 o 
  -2   2   2      428.09      404.77     14.52 o 
  -1   2   2     1760.23     1909.11     51.75 o 
   0   2   2    19418.01    18738.88    800.15 o 
   1   2   2     1795.76     1930.52     63.98 o 
   2   2   2      436.59      417.00     15.89 o 
   3   2   2      183.02      202.42      3.80 o 
   4   2   2       25.64       32.44      2.65 o 
   5   2   2        4.65        4.16      2.09 o 
   6   2   2       50.15       49.77      5.37 o 
   7   2   2       26.83       27.44      3.98 o 
   8   2   2       22.20       24.08      6.09 o 
  -8   3   2       21.99       32.26      6.88 o 
  -7   3   2      100.73      102.40     10.30 o 
  -6   3   2      418.09      385.62     36.27 o 
  -5   3   2      143.76      106.84     23.96 o 
  -4   3   2       93.81      109.42      4.23 o 
  -3   3   2       25.60       20.57      2.56 o 
  -2   3   2      873.68      878.54     28.83 o 
  -1   3   2     8657.24     8910.02    323.26 o 
   0   3   2     3562.51     3448.72    162.36 o 
   1   3   2     8684.28     8624.32    240.77 o 
   2   3   2      875.37      952.14     27.68 o 
   3   3   2       28.46       26.36      1.62 o 
   4   3   2       93.10      115.87      3.75 o 
   5   3   2      139.84      138.29      7.21 o 
   6   3   2      412.40      395.19     20.05 o 
   7   3   2       99.43      101.25      8.91 o 
   8   3   2       22.17       30.95      6.71 o 
  -8   4   2      119.60      154.39     30.05 o 
  -7   4   2       14.86       15.95      5.40 o 
  -6   4   2      118.82      111.97      7.09 o 
  -5   4   2      303.30      273.20      7.65 o 
  -4   4   2      358.18      319.73     13.46 o 
  -3   4   2      999.37      911.41     36.89 o 
  -2   4   2     1254.45     1148.62     46.57 o 
  -1   4   2     3947.55     3930.57    223.92 o 
   0   4   2      220.73      189.94      7.49 o 
   1   4   2     3957.92     4076.72    116.04 o 
   2   4   2     1245.68     1301.17     55.76 o 
   3   4   2      991.60      984.01     27.26 o 
   4   4   2      348.95      344.77     12.79 o 
   5   4   2      299.05      286.10     13.79 o 
   6   4   2      119.85      111.38     11.06 o 
   7   4   2       14.80       15.55      5.25 o 
   8   4   2      118.89      134.00     11.21 o 
  -8   5   2        5.59        7.04      4.26 o 
  -7   5   2       91.40       83.73     12.24 o 
  -6   5   2      116.49      105.26      9.40 o 
  -5   5   2      332.60      312.07     19.94 o 
  -4   5   2      249.21      231.42      7.59 o 
  -3   5   2     1078.89      990.80     38.31 o 
  -2   5   2      211.39      195.55      7.95 o 
  -1   5   2     2121.97     2223.18    130.07 o 
   0   5   2      320.91      298.90      6.99 o 
   1   5   2     2148.23     2313.93     67.22 o 
   2   5   2      219.46      231.11      4.97 o 
   3   5   2     1082.70     1108.38     38.31 o 
   4   5   2      257.22      262.82      8.57 o 
   5   5   2      326.30      291.63     18.61 o 
   6   5   2      116.07      110.61      8.92 o 
   7   5   2       90.30       78.61      9.55 o 
   8   5   2        5.37        4.75      4.01 o 
  -8   6   2        1.96        2.31      3.45 o 
  -7   6   2       49.28       50.04     13.41 o 
  -6   6   2       50.04       51.49      7.46 o 
  -5   6   2      375.73      322.91     34.48 o 
  -4   6   2      109.93      116.03      4.43 o 
  -3   6   2      233.31      205.18     11.78 o 
  -2   6   2      201.73      208.45      8.13 o 
  -1   6   2      736.76      741.58     37.60 o 
   0   6   2       65.50       58.59      2.09 o 
   1   6   2      730.55      732.17     21.53 o 
   2   6   2      211.96      218.51      5.51 o 
   3   6   2      237.70      229.58     11.77 o 
   4   6   2      103.95      114.31      8.44 o 
   5   6   2      370.59      335.99     14.06 o 
   6   6   2       47.76       54.75      7.74 o 
   7   6   2       49.54       56.00      8.44 o 
   8   6   2        2.04        8.94      4.54 o 
  -8   7   2       43.11       38.67      7.75 o 
  -7   7   2       46.01       51.11     16.15 o 
  -6   7   2       93.49       88.57     11.16 o 
  -5   7   2      142.02      121.24     16.84 o 
  -4   7   2      434.43      425.97     18.92 o 
  -3   7   2      148.75      134.33      4.70 o 
  -2   7   2     1350.29     1459.63     49.67 o 
  -1   7   2        7.46       10.44      2.03 o 
   0   7   2      553.37      528.06     12.15 o 
   1   7   2        6.79        8.87      1.58 o 
   2   7   2     1378.80     1565.87     27.80 o 
   3   7   2      142.85      130.46      4.83 o 
   4   7   2      427.92      424.09     11.96 o 
   5   7   2      142.09      129.33      9.48 o 
   6   7   2       91.89       81.38      9.11 o 
   7   7   2       47.12       50.39      8.21 o 
   8   7   2       43.44       42.27      8.08 o 
  -8   8   2       15.63       16.78      5.73 o 
  -7   8   2       59.08       67.90     18.11 o 
  -6   8   2      122.70      115.84      9.83 o 
  -5   8   2      305.91      288.36     14.62 o 
  -4   8   2      838.88      803.90     42.23 o 
  -3   8   2      186.02      172.72     13.45 o 
  -2   8   2     1346.58     1339.98     49.49 o 
  -1   8   2      153.67      150.77      6.64 o 
   0   8   2      139.69      163.04      7.96 o 
   1   8   2      149.91      152.47      5.84 o 
   2   8   2     1325.02     1359.13     26.51 o 
   3   8   2      182.81      169.39      6.02 o 
   4   8   2      834.37      772.05     17.70 o 
   5   8   2      297.77      290.04     13.70 o 
   6   8   2      122.06      123.50     10.02 o 
   7   8   2       59.31       68.47      9.48 o 
   8   8   2       15.91       17.71      5.78 o 
  -7   9   2       16.54       12.87      5.12 o 
  -6   9   2       39.62       28.44      6.30 o 
  -5   9   2      218.34      212.40     10.31 o 
  -4   9   2      183.01      181.63      6.84 o 
  -3   9   2      157.40      142.75      8.08 o 
  -2   9   2       74.65       76.76      5.43 o 
  -1   9   2      871.59      862.15     37.67 o 
   0   9   2     1713.86     1920.81     64.03 o 
   1   9   2      879.29      888.14     28.87 o 
   2   9   2       76.98       79.19      4.09 o 
   3   9   2      158.32      151.64      5.75 o 
   4   9   2      179.10      185.71      8.11 o 
   5   9   2      213.19      210.75     12.04 o 
   6   9   2       38.60       30.49      6.43 o 
   7   9   2       16.16       15.95      5.47 o 
  -7  10   2        5.47        9.85      4.32 o 
  -6  10   2       34.75       30.22      7.93 o 
  -5  10   2       75.40       65.80      6.74 o 
  -4  10   2      375.97      362.47     13.49 o 
  -3  10   2      274.66      262.39     10.76 o 
  -2  10   2       29.71       37.21      3.47 o 
  -1  10   2       79.25       81.77      4.04 o 
   0  10   2        1.16        4.14      1.21 o 
   1  10   2       85.05       90.87      4.28 o 
   2  10   2       31.82       40.70      3.61 o 
   3  10   2      271.20      254.31     11.19 o 
   4  10   2      377.42      369.56     11.62 o 
   5  10   2       76.67       61.25     13.41 o 
   6  10   2       35.17       34.38      6.92 o 
   7  10   2        5.45        8.90      4.50 o 
  -7  11   2        2.81        4.38      4.23 o 
  -6  11   2       19.27       19.78      6.95 o 
  -5  11   2       41.30       39.59      5.26 o 
  -4  11   2      145.42      132.98      6.41 o 
  -3  11   2     1218.52     1147.35     35.49 o 
  -2  11   2       85.87       80.48      4.73 o 
  -1  11   2       45.43       52.47      4.46 o 
   0  11   2       95.37       98.66      7.86 o 
   1  11   2       43.09       47.75      3.78 o 
   2  11   2       86.42       82.53      4.83 o 
   3  11   2     1214.99     1177.74     35.80 o 
   4  11   2      144.83      144.50      7.77 o 
   5  11   2       41.50       34.16      6.44 o 
   6  11   2       19.95       23.63      5.95 o 
   7  11   2        2.84        7.05      4.29 o 
  -6  12   2       27.74       33.87      6.92 o 
  -5  12   2        8.10        8.24      3.34 o 
  -4  12   2       45.87       48.46      4.90 o 
  -3  12   2      323.26      299.95      9.27 o 
  -2  12   2       18.74       19.99      3.05 o 
  -1  12   2      226.02      217.79      8.32 o 
   0  12   2      100.43       92.53      7.13 o 
   1  12   2      217.60      216.32      8.59 o 
   2  12   2       19.99       24.22      3.69 o 
   3  12   2      321.00      318.13     13.15 o 
   4  12   2       43.84       50.84      5.81 o 
   5  12   2        8.59       11.85      4.28 o 
   6  12   2       27.65       28.35      6.41 o 
  -6  13   2       66.27       75.63      9.80 o 
  -5  13   2        7.85        9.65      3.48 o 
  -4  13   2       78.46       78.62      6.01 o 
  -3  13   2      220.70      227.91     11.42 o 
  -2  13   2      134.28      134.02      6.20 o 
  -1  13   2      253.64      262.35     18.72 o 
   0  13   2      466.25      425.74     38.11 o 
   1  13   2      257.99      263.34     14.94 o 
   2  13   2      130.68      129.22     10.01 o 
   3  13   2      217.97      233.93     15.18 o 
   4  13   2       77.13       78.22      7.02 o 
   5  13   2        8.18       10.63      4.36 o 
   6  13   2       65.55       69.00     15.66 o 
  -6  14   2        0.37        4.21      4.29 o 
  -5  14   2       13.43       13.47      3.79 o 
  -4  14   2        7.42        7.41      2.72 o 
  -3  14   2       81.37       86.55      6.02 o 
  -2  14   2       95.22       96.05      6.89 o 
  -1  14   2      103.88       94.46      8.61 o 
   0  14   2       98.95       93.16      8.43 o 
   1  14   2      105.39      111.26      6.86 o 
   2  14   2       95.51       95.38      6.77 o 
   3  14   2       84.00       86.89      6.19 o 
   4  14   2        6.83        5.36      2.97 o 
   5  14   2       14.02       17.79      5.47 o 
   6  14   2        0.35       -1.37      3.18 o 
  -5  15   2       13.64       19.68      4.43 o 
  -4  15   2       34.42       27.05      4.21 o 
  -3  15   2      116.19      112.19      7.86 o 
  -2  15   2       72.78       75.98      8.85 o 
  -1  15   2       12.17        7.89      3.94 o 
   0  15   2      363.52      353.43     15.79 o 
   1  15   2       12.50       11.33      4.36 o 
   2  15   2       73.16       80.63      7.01 o 
   3  15   2      118.79      113.64     13.91 o 
   4  15   2       35.06       31.47      5.05 o 
   5  15   2       14.00       20.70      5.68 o 
  -5  16   2        0.20       -0.30      3.37 o 
  -4  16   2        6.78        5.42      3.01 o 
  -3  16   2       11.51       11.60      4.54 o 
  -2  16   2       24.06       29.14      6.16 o 
  -1  16   2       27.81       27.59      5.79 o 
   0  16   2        7.82        2.06      3.11 o 
   1  16   2       28.54       28.40      6.02 o 
   2  16   2       24.58       25.49      4.55 o 
   3  16   2       10.90       11.27      3.64 o 
   4  16   2        6.91        8.31      4.15 o 
   5  16   2        0.14       -4.31      6.66 o 
  -4  17   2       23.22       25.71      6.30 o 
  -3  17   2       37.38       36.58      6.84 o 
  -2  17   2       60.36       59.23      8.49 o 
  -1  17   2       73.41       70.67      9.34 o 
   0  17   2      112.84      112.49     10.51 o 
   1  17   2       71.85       62.05      8.65 o 
   2  17   2       60.88       64.82      8.79 o 
   3  17   2       39.03       47.75      6.40 o 
   4  17   2       22.88       24.20      5.54 o 
  -3  18   2       13.87       15.94      5.12 o 
  -2  18   2       40.20       42.55      7.40 o 
  -1  18   2       18.84       18.74      5.32 o 
   0  18   2        0.47        4.98      3.48 o 
   1  18   2       18.33       21.12      5.63 o 
   2  18   2       40.41       40.15      7.26 o 
   3  18   2       13.45       14.45      4.70 o 
  -2  19   2        8.87        7.81      7.93 o 
  -1  19   2       19.79       30.26      6.57 o 
   0  19   2        1.47        3.15      3.67 o 
   1  19   2       20.21       22.99      6.16 o 
   2  19   2        9.20        9.81      4.50 o 
   1   0   3    29528.76    26905.72   1062.70 o 
   2   0   3     1304.18     1322.03     26.38 o 
   3   0   3     1710.18     1798.93     92.93 o 
   4   0   3       52.00       66.14      3.34 o 
   5   0   3       56.06       56.73      5.66 o 
   6   0   3      381.44      374.25     19.14 o 
   7   0   3      284.27      263.32     15.01 o 
   8   0   3       13.36       17.82      4.35 o 
  -8   1   3       55.24       61.89      7.08 o 
  -7   1   3       16.34       13.29      3.79 o 
  -6   1   3       67.73       64.14      5.00 o 
  -5   1   3      102.34       97.71      5.57 o 
  -4   1   3      209.52      198.75      9.72 o 
  -3   1   3      324.16      323.71     34.37 o 
  -2   1   3     1106.97     1136.22     81.48 o 
  -1   1   3      609.62      660.49     22.77 o 
   0   1   3        0.36        1.96      1.17 o 
   1   1   3      600.79      563.68     27.86 o 
   2   1   3     1087.79     1213.59     20.77 o 
   3   1   3      324.79      351.30     17.91 o 
   4   1   3      197.49      192.47      7.29 o 
   5   1   3      100.48       92.90      5.53 o 
   6   1   3       71.79       73.40      6.20 o 
   7   1   3       17.46       15.23      3.62 o 
   8   1   3       53.84       56.12      8.44 o 
  -8   2   3        2.10        1.88      3.67 o 
  -7   2   3       22.60       22.64      4.52 o 
  -6   2   3        0.02        0.32      1.89 o 
  -5   2   3      130.82      117.20      7.57 o 
  -4   2   3      102.69       95.25      6.39 o 
  -3   2   3     2094.77     2215.27     83.26 o 
  -2   2   3     1241.13     1246.06     28.82 o 
  -1   2   3      597.67      633.23     16.31 o 
   0   2   3     6963.99     7076.96    143.58 o 
   1   2   3      616.50      636.69     25.07 o 
   2   2   3     1247.10     1256.54     37.51 o 
   3   2   3     2106.70     2103.15    141.00 o 
   4   2   3      101.26       99.24      4.13 o 
   5   2   3      131.88      114.11      7.83 o 
   6   2   3        0.02       -0.15      2.25 o 
   7   2   3       21.99       20.75      4.37 o 
   8   2   3        2.23        4.56      3.31 o 
  -8   3   3        1.57        3.03      3.88 o 
  -7   3   3      150.05      157.08     16.60 o 
  -6   3   3      147.98      140.12     16.68 o 
  -5   3   3       98.29       95.78      6.37 o 
  -4   3   3      661.35      642.64     29.36 o 
  -3   3   3     1931.58     2035.56     67.84 o 
  -2   3   3     1507.18     1600.21     31.88 o 
  -1   3   3     1241.05     1349.07     49.10 o 
   0   3   3      675.47      656.82     10.49 o 
   1   3   3     1251.15     1309.63     50.43 o 
   2   3   3     1519.09     1645.72     50.57 o 
   3   3   3     1965.76     2071.98     50.19 o 
   4   3   3      663.66      664.86     21.01 o 
   5   3   3       98.87      104.32      5.87 o 
   6   3   3      145.34      142.62      7.63 o 
   7   3   3      149.46      143.89     10.71 o 
   8   3   3        1.70        4.79      4.35 o 
  -8   4   3       25.17       27.58      6.77 o 
  -7   4   3       67.51       64.70      8.78 o 
  -6   4   3      159.02      158.71     16.26 o 
  -5   4   3      597.25      560.81     33.55 o 
  -4   4   3      144.90      152.79      4.55 o 
  -3   4   3      653.94      710.71     23.31 o 
  -2   4   3     5245.03     5708.42    153.19 o 
  -1   4   3     1426.19     1684.96     71.64 o 
   0   4   3     1316.04     1312.81     51.66 o 
   1   4   3     1421.51     1621.03     62.80 o 
   2   4   3     5286.44     5840.50    202.84 o 
   3   4   3      656.97      765.86     21.70 o 
   4   4   3      145.31      146.32     12.59 o 
   5   4   3      601.44      595.13     38.87 o 
   6   4   3      161.10      155.67     10.31 o 
   7   4   3       68.73       65.04      8.72 o 
   8   4   3       24.96       30.77      6.61 o 
  -8   5   3       28.24       41.04      7.66 o 
  -7   5   3        3.02        1.57      3.46 o 
  -6   5   3      129.87      119.15     13.12 o 
  -5   5   3      264.03      240.83     12.86 o 
  -4   5   3      283.92      276.91     20.37 o 
  -3   5   3      726.37      785.43     29.74 o 
  -2   5   3     1544.43     1664.04     74.81 o 
  -1   5   3      228.74      212.83     12.04 o 
   0   5   3     1514.33     1556.03     64.00 o 
   1   5   3      233.34      229.58      5.03 o 
   2   5   3     1559.07     1726.42     43.69 o 
   3   5   3      729.66      851.74     32.13 o 
   4   5   3      289.26      298.30     18.77 o 
   5   5   3      255.32      252.21     11.98 o 
   6   5   3      126.33      126.43      9.68 o 
   7   5   3        3.55        2.64      3.94 o 
   8   5   3       29.12       38.45      7.34 o 
  -8   6   3       17.90       18.67      5.52 o 
  -7   6   3        8.96        8.90      7.05 o 
  -6   6   3       64.75       73.28     10.28 o 
  -5   6   3      109.04      101.83      9.89 o 
  -4   6   3      516.01      475.16     18.76 o 
  -3   6   3      274.62      268.60     13.28 o 
  -2   6   3      158.69      145.12      8.56 o 
  -1   6   3     1284.96     1416.70     58.76 o 
   0   6   3      745.48      678.38     14.61 o 
   1   6   3     1319.36     1475.77     56.69 o 
   2   6   3      164.36      163.31      5.73 o 
   3   6   3      285.02      306.56      9.61 o 
   4   6   3      520.15      479.08     11.07 o 
   5   6   3      107.75       92.81     10.67 o 
   6   6   3       63.61       55.60      7.67 o 
   7   6   3        8.71        9.90      6.46 o 
   8   6   3       17.82       18.50      5.40 o 
  -8   7   3       26.03       22.61      6.23 o 
  -7   7   3        2.96        1.86      3.71 o 
  -6   7   3      161.84      160.21     27.90 o 
  -5   7   3      183.94      179.52     12.87 o 
  -4   7   3      605.99      579.05     35.13 o 
  -3   7   3       23.39       25.52      2.31 o 
  -2   7   3      142.25      143.77      8.55 o 
  -1   7   3     1256.65     1358.48     66.01 o 
   0   7   3      998.32      966.34     13.24 o 
   1   7   3     1267.69     1380.84     60.77 o 
   2   7   3      146.58      158.74      5.10 o 
   3   7   3       24.44       26.04      2.66 o 
   4   7   3      598.19      567.80     12.69 o 
   5   7   3      182.73      165.89     10.45 o 
   6   7   3      163.91      168.10     11.35 o 
   7   7   3        2.89        1.29      3.80 o 
   8   7   3       26.00       26.41      6.98 o 
  -7   8   3        8.71        6.73      4.15 o 
  -6   8   3       34.77       27.45      5.91 o 
  -5   8   3      245.67      233.12     22.92 o 
  -4   8   3      170.34      157.69      6.51 o 
  -3   8   3      257.05      230.75     12.67 o 
  -2   8   3      297.17      346.02     18.61 o 
  -1   8   3       74.08       67.23      2.97 o 
   0   8   3       26.90       37.04      2.13 o 
   1   8   3       65.26       56.99      4.71 o 
   2   8   3      302.63      346.50      7.89 o 
   3   8   3      255.75      244.14      6.88 o 
   4   8   3      172.51      157.44      9.48 o 
   5   8   3      249.55      221.09     14.30 o 
   6   8   3       35.16       26.61      6.07 o 
   7   8   3        8.65        6.95      4.29 o 
  -7   9   3       40.25       45.61     11.75 o 
  -6   9   3       45.55       43.71      7.46 o 
  -5   9   3      293.19      267.10     18.43 o 
  -4   9   3      329.47      327.20     16.68 o 
  -3   9   3       56.30       51.41      4.17 o 
  -2   9   3      232.88      221.04     11.05 o 
  -1   9   3       13.31       14.38      2.15 o 
   0   9   3      157.39      155.00      6.12 o 
   1   9   3       14.36       14.63      2.08 o 
   2   9   3      235.92      232.51      7.24 o 
   3   9   3       59.03       53.63      5.79 o 
   4   9   3      324.92      344.42     10.89 o 
   5   9   3      290.88      262.25     13.43 o 
   6   9   3       44.75       41.44      7.32 o 
   7   9   3       39.82       37.02      7.54 o 
  -7  10   3        2.12        6.17      4.01 o 
  -6  10   3       49.74       51.42      8.52 o 
  -5  10   3        5.86        5.73      2.79 o 
  -4  10   3       14.07       16.82      3.19 o 
  -3  10   3      179.30      186.47      8.20 o 
  -2  10   3      154.77      162.68     11.22 o 
  -1  10   3      148.64      145.90     10.07 o 
   0  10   3      524.08      534.32     17.76 o 
   1  10   3      143.54      149.00      7.15 o 
   2  10   3      162.89      177.46      7.89 o 
   3  10   3      175.86      172.90      6.47 o 
   4  10   3       12.95       16.91      3.56 o 
   5  10   3        6.17        3.99      3.52 o 
   6  10   3       49.17       50.00      8.01 o 
   7  10   3        2.27        5.80      4.40 o 
  -7  11   3       80.30       99.93     11.76 o 
  -6  11   3       40.55       40.51      7.33 o 
  -5  11   3       51.06       57.14      6.39 o 
  -4  11   3      123.55      113.60      6.11 o 
  -3  11   3      177.61      178.06      7.08 o 
  -2  11   3       16.87       16.71      2.74 o 
  -1  11   3       56.20       63.97      4.68 o 
   0  11   3      121.62      122.10      7.18 o 
   1  11   3       54.76       64.41      4.12 o 
   2  11   3       17.17       16.46      2.68 o 
   3  11   3      178.74      188.74      7.07 o 
   4  11   3      121.85      114.33      6.94 o 
   5  11   3       53.39       59.41      8.24 o 
   6  11   3       41.01       39.35      6.96 o 
   7  11   3       81.59       96.40     11.55 o 
  -6  12   3       23.71       20.75      5.77 o 
  -5  12   3       25.39       24.71      4.58 o 
  -4  12   3        0.37        1.32      2.13 o 
  -3  12   3       45.54       39.35      4.23 o 
  -2  12   3      407.40      400.92     10.55 o 
  -1  12   3       66.19       60.85      5.51 o 
   0  12   3        0.25        0.74      2.21 o 
   1  12   3       66.98       68.77      5.76 o 
   2  12   3      395.64      399.38     15.83 o 
   3  12   3       46.96       45.64      4.47 o 
   4  12   3        0.67        1.00      2.27 o 
   5  12   3       24.42       26.31      5.60 o 
   6  12   3       23.77       22.57      5.74 o 
  -6  13   3       44.11       40.98      7.54 o 
  -5  13   3       44.07       48.29      6.40 o 
  -4  13   3       94.92       88.04      6.40 o 
  -3  13   3      167.18      170.37      7.43 o 
  -2  13   3       45.96       50.49      4.63 o 
  -1  13   3      158.22      148.15     10.18 o 
   0  13   3        0.98       -1.86      2.35 o 
   1  13   3      155.77      141.30      9.41 o 
   2  13   3       44.45       46.67      5.19 o 
   3  13   3      167.90      179.71      7.51 o 
   4  13   3       95.87       93.27      7.54 o 
   5  13   3       42.89       47.43      7.64 o 
   6  13   3       43.87       40.29      7.24 o 
  -6  14   3       22.12       23.20      6.37 o 
  -5  14   3       46.58       51.32      6.46 o 
  -4  14   3       11.39       12.54      3.10 o 
  -3  14   3       62.28       70.73      5.79 o 
  -2  14   3        9.23        9.18      3.02 o 
  -1  14   3       77.13       78.78      8.58 o 
   0  14   3      274.08      249.31     25.95 o 
   1  14   3       73.32       68.31      7.96 o 
   2  14   3        9.85        7.30      2.86 o 
   3  14   3       61.27       68.21      7.08 o 
   4  14   3       11.26       19.25      4.17 o 
   5  14   3       46.01       56.11      9.00 o 
   6  14   3       22.57       27.20      6.36 o 
  -5  15   3        9.94       12.31      3.73 o 
  -4  15   3       76.49       79.82      6.72 o 
  -3  15   3       39.65       42.95      4.90 o 
  -2  15   3      150.76      142.56     10.66 o 
  -1  15   3       31.80       27.03      5.43 o 
   0  15   3       23.05       18.56      4.91 o 
   1  15   3       32.67       34.27      6.09 o 
   2  15   3      151.39      148.49     10.95 o 
   3  15   3       39.88       41.13      5.55 o 
   4  15   3       79.90       84.55      9.64 o 
   5  15   3       10.08        7.93      4.15 o 
  -5  16   3        1.94        1.71      2.81 o 
  -4  16   3       74.98       67.97      7.40 o 
  -3  16   3       23.24       28.35      6.02 o 
  -2  16   3       14.91       13.06      4.76 o 
  -1  16   3      105.32      113.54     10.37 o 
   0  16   3      128.40      121.97     10.03 o 
   1  16   3      106.26       97.16      9.98 o 
   2  16   3       13.97       13.64      3.69 o 
   3  16   3       23.62       30.70      5.04 o 
   4  16   3       74.94       84.80     15.86 o 
   5  16   3        1.76        6.46      6.07 o 
  -4  17   3       23.89       28.01      6.21 o 
  -3  17   3       15.18       14.33      4.98 o 
  -2  17   3       27.02       30.06      6.44 o 
  -1  17   3        7.45        5.89      3.71 o 
   0  17   3        3.16        2.92      3.17 o 
   1  17   3        7.73        5.60      3.57 o 
   2  17   3       27.94       32.93      6.57 o 
   3  17   3       14.46       18.86      4.24 o 
   4  17   3       23.92       24.23      5.53 o 
  -3  18   3        0.97        0.44      3.20 o 
  -2  18   3       50.49       56.01      8.55 o 
  -1  18   3        6.81        7.41      3.99 o 
   0  18   3       20.46       22.33      5.71 o 
   1  18   3        7.07        3.77      3.67 o 
   2  18   3       49.69       56.61      8.39 o 
   3  18   3        1.05        4.19      3.18 o 
  -2  19   3       44.78       46.42      8.09 o 
  -1  19   3        2.24        0.82      3.45 o 
   0  19   3        0.88        0.75      3.65 o 
   1  19   3        2.25        1.64      3.59 o 
   2  19   3       45.08       48.19      8.35 o 
   0   0   4     3813.46     3992.24     40.13 o 
   1   0   4       29.78       38.94      2.09 o 
   2   0   4       59.71       57.16      1.92 o 
   3   0   4      262.06      231.69      5.74 o 
   4   0   4        2.15        4.04      1.78 o 
   5   0   4      669.14      620.47     17.09 o 
   6   0   4      290.18      288.55     17.78 o 
   7   0   4      117.12      122.63      7.88 o 
   8   0   4        3.47        2.32      3.18 o 
  -8   1   4        5.39       10.03      5.57 o 
  -7   1   4        5.83        3.91      3.05 o 
  -6   1   4      149.94      137.55      7.32 o 
  -5   1   4       17.06       22.26      2.93 o 
  -4   1   4       89.09      109.12      5.71 o 
  -3   1   4      462.87      509.41     17.94 o 
  -2   1   4     1503.63     1531.60     50.76 o 
  -1   1   4      624.83      654.00     33.73 o 
   0   1   4     5670.37     5481.31    265.90 o 
   1   1   4      614.54      632.26     20.74 o 
   2   1   4     1549.27     1652.42     50.76 o 
   3   1   4      452.96      525.72     16.92 o 
   4   1   4       93.63      115.43      7.78 o 
   5   1   4       17.87       19.91      2.69 o 
   6   1   4      147.98      137.69      9.29 o 
   7   1   4        5.91        6.23      2.72 o 
   8   1   4        5.55       10.01      4.68 o 
  -8   2   4       59.24       70.81     19.48 o 
  -7   2   4       21.23       22.01      4.54 o 
  -6   2   4      308.50      281.54     29.61 o 
  -5   2   4      173.70      162.50      8.09 o 
  -4   2   4      322.29      306.61      7.04 o 
  -3   2   4     1020.45     1112.81     33.29 o 
  -2   2   4      839.66     1018.44     44.40 o 
  -1   2   4      323.85      355.21      8.32 o 
   0   2   4       22.40       22.12      2.35 o 
   1   2   4      326.22      332.28     13.76 o 
   2   2   4      855.23      979.67     24.88 o 
   3   2   4     1031.22     1127.57     23.38 o 
   4   2   4      329.56      316.55     14.30 o 
   5   2   4      167.83      158.09      8.11 o 
   6   2   4      311.36      310.06     21.98 o 
   7   2   4       20.68       22.27      5.52 o 
   8   2   4       58.93       67.44      7.96 o 
  -8   3   4       10.70       13.81      5.48 o 
  -7   3   4        2.89        2.93      2.81 o 
  -6   3   4       43.66       42.69      5.14 o 
  -5   3   4       72.33       73.11      5.07 o 
  -4   3   4      108.05      107.40      4.30 o 
  -3   3   4      602.58      607.93     20.56 o 
  -2   3   4      398.72      437.89     20.80 o 
  -1   3   4     1927.24     2060.44     66.19 o 
   0   3   4      722.26      806.81     32.62 o 
   1   3   4     1985.67     2076.02     92.86 o 
   2   3   4      405.77      413.88     15.87 o 
   3   3   4      609.01      599.80     13.38 o 
   4   3   4      110.44      103.32      8.51 o 
   5   3   4       74.66       83.96      4.43 o 
   6   3   4       43.50       48.30      5.41 o 
   7   3   4        2.88        2.69      3.57 o 
   8   3   4       10.69       12.97      3.97 o 
  -8   4   4       33.04       47.73      8.09 o 
  -7   4   4       35.04       23.41      5.77 o 
  -6   4   4       49.68       52.29      6.32 o 
  -5   4   4       71.90       52.31     16.24 o 
  -4   4   4     1619.56     1611.34     29.45 o 
  -3   4   4       34.31       44.40      2.74 o 
  -2   4   4      744.29      813.52     27.56 o 
  -1   4   4      552.57      547.34     21.25 o 
   0   4   4     6591.61     6862.53    225.01 o 
   1   4   4      559.39      537.26     20.82 o 
   2   4   4      761.48      864.25     36.69 o 
   3   4   4       35.37       40.93      1.97 o 
   4   4   4     1614.92     1585.59    100.90 o 
   5   4   4       70.97       79.60      4.59 o 
   6   4   4       52.88       49.23      7.19 o 
   7   4   4       34.99       35.87      7.15 o 
   8   4   4       33.75       49.22      8.30 o 
  -8   5   4        0.48        0.80      3.67 o 
  -7   5   4       17.76       21.16      5.79 o 
  -6   5   4       19.08       18.82      5.10 o 
  -5   5   4      171.41      150.99     14.70 o 
  -4   5   4      114.34       97.76      4.64 o 
  -3   5   4      533.65      527.52     26.39 o 
  -2   5   4     1198.47     1325.99     76.94 o 
  -1   5   4     1435.61     1428.98     69.44 o 
   0   5   4     1144.27     1222.78     23.59 o 
   1   5   4     1457.36     1430.15     61.28 o 
   2   5   4     1220.05     1334.12     53.53 o 
   3   5   4      551.07      552.61     17.50 o 
   4   5   4      113.46      106.34      4.86 o 
   5   5   4      169.52      148.36      9.55 o 
   6   5   4       18.83       20.01      5.12 o 
   7   5   4       17.58       24.15      5.81 o 
   8   5   4        0.53        2.72      3.69 o 
  -8   6   4        4.16        9.81      4.51 o 
  -7   6   4       60.85       58.23      8.91 o 
  -6   6   4        9.95       14.47      4.70 o 
  -5   6   4      123.84      127.75      9.30 o 
  -4   6   4      252.68      253.56     18.77 o 
  -3   6   4      403.35      420.38     19.08 o 
  -2   6   4      490.07      541.25     41.77 o 
  -1   6   4      303.44      325.44     14.86 o 
   0   6   4      971.40      927.85     38.20 o 
   1   6   4      298.50      334.40     16.06 o 
   2   6   4      498.91      566.38     12.37 o 
   3   6   4      414.02      443.63     16.30 o 
   4   6   4      260.63      253.43     17.08 o 
   5   6   4      123.69      120.32      9.07 o 
   6   6   4        9.46       10.48      4.80 o 
   7   6   4       59.14       75.22     11.55 o 
   8   6   4        4.13        6.02      4.46 o 
  -8   7   4        7.71       10.11      4.84 o 
  -7   7   4       28.97       32.25      6.69 o 
  -6   7   4       29.17       30.29      6.19 o 
  -5   7   4      363.62      363.92     29.74 o 
  -4   7   4      673.43      627.40     31.64 o 
  -3   7   4       43.25       40.20      2.80 o 
  -2   7   4      983.26     1003.55     64.12 o 
  -1   7   4      129.09      126.83      7.84 o 
   0   7   4     1697.70     1693.84     59.16 o 
   1   7   4      128.44      134.78      5.02 o 
   2   7   4     1005.71     1069.68     38.08 o 
   3   7   4       41.97       41.60      3.17 o 
   4   7   4      666.88      631.14     14.07 o 
   5   7   4      365.33      356.21     21.16 o 
   6   7   4       29.82       37.02      6.85 o 
   7   7   4       28.96       35.36      6.83 o 
   8   7   4        7.56       16.38      7.14 o 
  -7   8   4       11.09       11.85      4.82 o 
  -6   8   4      154.86      125.91     16.84 o 
  -5   8   4      238.50      226.45     18.26 o 
  -4   8   4      142.08      140.99      6.09 o 
  -3   8   4      266.49      245.71     10.90 o 
  -2   8   4      267.12      295.10     20.05 o 
  -1   8   4      229.77      256.15     10.62 o 
   0   8   4     1182.80     1280.26     22.39 o 
   1   8   4      234.10      283.18     12.95 o 
   2   8   4      263.58      294.39      7.34 o 
   3   8   4      265.70      249.27      7.02 o 
   4   8   4      144.24      136.67     10.85 o 
   5   8   4      237.24      229.22     12.53 o 
   6   8   4      153.46      141.14     10.93 o 
   7   8   4       12.02       14.19      5.12 o 
  -7   9   4        1.51        2.09      3.23 o 
  -6   9   4        5.22        2.43      3.53 o 
  -5   9   4       26.03       19.97      4.01 o 
  -4   9   4       15.01       13.76      2.77 o 
  -3   9   4      326.73      294.67     20.61 o 
  -2   9   4      409.98      396.63     25.97 o 
  -1   9   4       77.81       88.08      5.51 o 
   0   9   4      105.38       80.34     12.22 o 
   1   9   4       80.82       97.04      5.30 o 
   2   9   4      411.65      405.89      9.00 o 
   3   9   4      327.77      316.98      8.29 o 
   4   9   4       15.00        8.76      2.92 o 
   5   9   4       26.61       24.14      5.63 o 
   6   9   4        4.99        4.76      4.07 o 
   7   9   4        1.54       -1.17      3.37 o 
  -7  10   4        8.92        9.67      6.85 o 
  -6  10   4       52.46       54.29      8.37 o 
  -5  10   4       39.39       34.03      4.96 o 
  -4  10   4      162.11      154.21      7.91 o 
  -3  10   4       37.91       38.56      3.96 o 
  -2  10   4      102.75      101.84      7.21 o 
  -1  10   4      684.00      675.56     24.23 o 
   0  10   4       13.15       13.87      2.03 o 
   1  10   4      678.95      657.23     35.23 o 
   2  10   4       99.09      104.03      5.82 o 
   3  10   4       39.89       41.18      3.89 o 
   4  10   4      156.30      144.35      9.24 o 
   5  10   4       37.94       37.46      6.57 o 
   6  10   4       53.97       61.83      8.81 o 
   7  10   4        8.65        8.21      7.44 o 
  -7  11   4        7.91        9.85      4.76 o 
  -6  11   4       19.96       19.51      5.67 o 
  -5  11   4       97.39      104.11      7.89 o 
  -4  11   4       14.65       16.92      3.17 o 
  -3  11   4      378.07      350.07     14.31 o 
  -2  11   4       32.48       37.22      3.76 o 
  -1  11   4     1055.53     1040.98     30.62 o 
   0  11   4      117.34      130.28      9.21 o 
   1  11   4     1055.88     1014.34     19.67 o 
   2  11   4       32.81       43.64      4.00 o 
   3  11   4      372.07      357.07      9.68 o 
   4  11   4       14.58       14.01      3.40 o 
   5  11   4       96.02      104.05     11.55 o 
   6  11   4       19.74       19.19      5.73 o 
   7  11   4        7.97       11.81      5.48 o 
  -6  12   4       20.45       24.53      5.99 o 
  -5  12   4       41.90       40.87      5.76 o 
  -4  12   4      119.90      117.41      6.49 o 
  -3  12   4        1.87        0.06      1.87 o 
  -2  12   4      147.10      139.01      6.22 o 
  -1  12   4       64.60       71.30      7.62 o 
   0  12   4        0.87        0.07      2.34 o 
   1  12   4       63.38       58.24      6.71 o 
   2  12   4      144.79      151.39      6.43 o 
   3  12   4        2.14       -1.44      1.70 o 
   4  12   4      116.69      114.29      7.33 o 
   5  12   4       41.57       35.85      9.69 o 
   6  12   4       19.09       25.63      6.46 o 
  -6  13   4        5.39        4.70      3.79 o 
  -5  13   4       10.66        9.52      3.63 o 
  -4  13   4       79.34       76.05      6.14 o 
  -3  13   4       37.94       42.95      4.57 o 
  -2  13   4      155.79      160.82      8.76 o 
  -1  13   4       57.86       51.60      7.13 o 
   0  13   4      125.50      110.67      9.40 o 
   1  13   4       53.87       50.32      6.85 o 
   2  13   4      153.52      153.15     14.50 o 
   3  13   4       37.27       38.18      4.30 o 
   4  13   4       81.37       86.30      7.34 o 
   5  13   4       10.74        5.64      4.01 o 
   6  13   4        5.60        6.60      4.36 o 
  -6  14   4        7.27        3.07      4.23 o 
  -5  14   4       48.98       58.17      6.85 o 
  -4  14   4       54.75       47.20      5.27 o 
  -3  14   4      282.93      281.74      9.87 o 
  -2  14   4       95.88       88.76      6.94 o 
  -1  14   4      220.43      206.45     11.97 o 
   0  14   4      446.82      433.48     17.44 o 
   1  14   4      221.50      216.23     13.02 o 
   2  14   4       94.17       95.47      8.38 o 
   3  14   4      276.95      282.36     17.95 o 
   4  14   4       54.21       44.67      5.75 o 
   5  14   4       50.37       63.90      9.20 o 
   6  14   4        7.59        4.91      4.22 o 
  -5  15   4        7.76        4.60      3.10 o 
  -4  15   4       53.33       60.78      6.05 o 
  -3  15   4       47.03       48.08      6.10 o 
  -2  15   4      193.72      174.69     11.77 o 
  -1  15   4       68.31       70.39      8.65 o 
   0  15   4      185.81      175.39     13.41 o 
   1  15   4       67.93       57.46      7.66 o 
   2  15   4      188.44      197.05     11.32 o 
   3  15   4       47.16       54.28      8.04 o 
   4  15   4       52.87       58.39     13.80 o 
   5  15   4        8.00        7.98      4.21 o 
  -4  16   4        0.77        1.93      2.93 o 
  -3  16   4       41.38       39.63     10.96 o 
  -2  16   4       48.37       46.01      7.61 o 
  -1  16   4       41.25       33.05      6.43 o 
   0  16   4       10.53       12.66      4.35 o 
   1  16   4       40.45       37.04      6.83 o 
   2  16   4       47.47       47.44      7.40 o 
   3  16   4       40.92       49.36      6.97 o 
   4  16   4        0.89        2.90      3.31 o 
  -4  17   4        2.35        3.35      3.85 o 
  -3  17   4       52.36       53.29      8.27 o 
  -2  17   4       27.65       29.54      6.47 o 
  -1  17   4       22.01       27.23      6.09 o 
   0  17   4       25.93       26.85      5.73 o 
   1  17   4       21.95       19.38      5.19 o 
   2  17   4       27.53       31.81      6.64 o 
   3  17   4       52.46       67.90      8.62 o 
   4  17   4        2.52        6.48      3.94 o 
  -3  18   4       15.11       13.29      5.10 o 
  -2  18   4       14.26       17.98      5.22 o 
  -1  18   4        5.41        5.86      3.57 o 
   0  18   4       47.92       47.27      7.96 o 
   1  18   4        5.27        5.08      3.94 o 
   2  18   4       14.32       11.27      4.42 o 
   3  18   4       14.73       15.36      4.24 o 
  -1  19   4       33.80       34.18      7.27 o 
   0  19   4        0.76       -1.89      9.10 o 
   1  19   4       33.11       29.78      8.52 o 
   1   0   5      923.16     1016.55     13.72 o 
   2   0   5      422.37      416.38     16.74 o 
   3   0   5     5255.01     5923.43    109.84 o 
   4   0   5       65.14       69.10      3.74 o 
   5   0   5       41.05       53.60      9.96 o 
   6   0   5        0.04       -0.68      2.40 o 
   7   0   5      173.85      160.92     10.94 o 
   8   0   5        0.00        0.74      3.53 o 
  -8   1   5       20.09       22.50      4.85 o 
  -7   1   5       26.20       22.04      4.40 o 
  -6   1   5      277.09      283.84     15.47 o 
  -5   1   5      194.78      194.77      7.83 o 
  -4   1   5      498.45      517.55     20.67 o 
  -3   1   5      201.97      209.18      7.89 o 
  -2   1   5      529.92      583.79     15.94 o 
  -1   1   5     1513.66     1516.56     68.93 o 
   0   1   5     1475.93     1533.07     76.63 o 
   1   1   5     1508.25     1440.39     47.97 o 
   2   1   5      520.56      595.62     23.13 o 
   3   1   5      208.85      209.34      7.23 o 
   4   1   5      497.89      537.70     23.51 o 
   5   1   5      198.26      199.22      8.02 o 
   6   1   5      280.41      275.28     10.32 o 
   7   1   5       26.15       27.72      4.78 o 
   8   1   5       20.59       19.03      5.57 o 
  -8   2   5        8.78       12.08      5.19 o 
  -7   2   5       32.45       30.87      5.02 o 
  -6   2   5       13.76       11.38      4.12 o 
  -5   2   5       48.16       51.18      8.39 o 
  -4   2   5       24.29       31.14      2.91 o 
  -3   2   5      392.01      413.65     21.49 o 
  -2   2   5      681.71      734.67     38.81 o 
  -1   2   5     2720.89     2803.15    177.03 o 
   0   2   5      144.08      126.05     17.14 o 
   1   2   5     2759.27     2816.31     89.79 o 
   2   2   5      690.44      702.06     15.52 o 
   3   2   5      400.42      445.69     12.87 o 
   4   2   5       22.90       33.64      3.07 o 
   5   2   5       50.44       61.42      5.00 o 
   6   2   5       12.88       13.90      3.50 o 
   7   2   5       31.05       33.33      6.37 o 
   8   2   5        9.30        8.85      4.32 o 
  -8   3   5        1.93        1.65      3.45 o 
  -7   3   5       52.39       60.08      7.75 o 
  -6   3   5      248.66      217.78     21.09 o 
  -5   3   5      593.64      569.43     50.06 o 
  -4   3   5      123.40      126.77      5.96 o 
  -3   3   5      294.75      325.49     11.48 o 
  -2   3   5      870.77      939.02     51.03 o 
  -1   3   5     1831.95     2065.05     57.01 o 
   0   3   5     1992.10     1911.20     34.37 o 
   1   3   5     1843.91     1895.71     56.35 o 
   2   3   5      868.52      924.17     34.06 o 
   3   3   5      299.35      320.92      7.89 o 
   4   3   5      120.27      124.44      9.10 o 
   5   3   5      580.44      579.43     37.58 o 
   6   3   5      246.18      243.73     20.76 o 
   7   3   5       52.73       61.15      8.44 o 
   8   3   5        1.96        3.85      3.16 o 
  -8   4   5        7.08        7.49      4.51 o 
  -7   4   5       80.98       81.47     20.75 o 
  -6   4   5       41.24       35.42      4.87 o 
  -5   4   5       44.32       51.84      4.90 o 
  -4   4   5      490.68      485.47     14.82 o 
  -3   4   5      298.05      373.40     15.67 o 
  -2   4   5     2386.68     2620.18     81.46 o 
  -1   4   5     2966.19     3305.15    124.84 o 
   0   4   5      213.30      172.20      5.10 o 
   1   4   5     2982.45     3150.17     76.00 o 
   2   4   5     2409.53     2599.89    128.89 o 
   3   4   5      289.58      344.58      8.91 o 
   4   4   5      489.88      489.40     23.86 o 
   5   4   5       43.07       42.89      6.15 o 
   6   4   5       40.41       31.79      5.91 o 
   7   4   5       83.03       80.46      9.60 o 
   8   4   5        7.26        9.02      4.62 o 
  -8   5   5       37.01       46.88      9.98 o 
  -7   5   5       68.92       69.58     14.88 o 
  -6   5   5       72.75       62.94      8.17 o 
  -5   5   5       43.00       51.10      5.65 o 
  -4   5   5       88.90       82.07      5.10 o 
  -3   5   5      169.05      173.81     10.55 o 
  -2   5   5       14.55       16.39      2.59 o 
  -1   5   5      629.01      720.04     33.70 o 
   0   5   5      165.04      130.74      6.16 o 
   1   5   5      627.82      679.67     22.17 o 
   2   5   5       15.40       19.85      2.13 o 
   3   5   5      164.99      166.86      4.82 o 
   4   5   5       87.47       80.92      6.91 o 
   5   5   5       46.44       48.34      5.05 o 
   6   5   5       70.41       56.97      7.68 o 
   7   5   5       68.22       71.98      9.40 o 
   8   5   5       36.43       42.77      7.82 o 
  -8   6   5       35.65       36.83     10.96 o 
  -7   6   5       52.65       55.86      8.61 o 
  -6   6   5      231.80      201.69     22.91 o 
  -5   6   5      117.44      119.46     11.67 o 
  -4   6   5       38.65       44.72      4.86 o 
  -3   6   5      325.68      283.13     12.77 o 
  -2   6   5      188.95      163.34      6.40 o 
  -1   6   5      702.27      731.41     27.41 o 
   0   6   5     1367.23     1261.46     40.32 o 
   1   6   5      690.00      648.46     23.54 o 
   2   6   5      191.10      168.74      9.53 o 
   3   6   5      330.41      269.07     26.07 o 
   4   6   5       41.50       38.28      4.40 o 
   5   6   5      113.53      109.84      6.76 o 
   6   6   5      231.20      209.25     12.53 o 
   7   6   5       52.49       55.25      8.15 o 
   8   6   5       34.75       34.31      7.30 o 
  -7   7   5        3.57        9.00      4.60 o 
  -6   7   5       28.22       32.98      6.63 o 
  -5   7   5      289.27      276.78     16.15 o 
  -4   7   5       88.12       90.05      5.19 o 
  -3   7   5      131.20      133.41      6.59 o 
  -2   7   5     1034.14     1098.30     67.23 o 
  -1   7   5      897.99      922.29     38.85 o 
   0   7   5      264.73      233.24     10.23 o 
   1   7   5      916.44      961.06     24.08 o 
   2   7   5     1035.44     1165.96     36.20 o 
   3   7   5      137.53      148.67      6.30 o 
   4   7   5       87.99       86.56      5.84 o 
   5   7   5      285.80      272.64     10.57 o 
   6   7   5       30.12       37.85      6.72 o 
   7   7   5        3.55        5.78      4.15 o 
  -7   8   5       38.26       36.35      6.90 o 
  -6   8   5       66.02       72.91     13.80 o 
  -5   8   5      241.85      233.75     12.90 o 
  -4   8   5      210.22      238.16     11.28 o 
  -3   8   5      161.54      152.44      8.39 o 
  -2   8   5       71.67       66.78      4.66 o 
  -1   8   5     2033.57     2007.54     75.73 o 
   0   8   5      860.19      847.12     26.24 o 
   1   8   5     2047.21     1986.29     59.72 o 
   2   8   5       70.62       67.39      3.83 o 
   3   8   5      155.86      159.82      7.28 o 
   4   8   5      204.24      210.94     11.15 o 
   5   8   5      242.44      226.46     13.77 o 
   6   8   5       66.46       69.01      9.06 o 
   7   8   5       37.99       38.81      7.44 o 
  -7   9   5        9.52        5.77      3.79 o 
  -6   9   5        2.21       -1.27      3.18 o 
  -5   9   5        7.14        6.62      3.07 o 
  -4   9   5      168.80      160.47      7.74 o 
  -3   9   5       76.37       71.39      5.17 o 
  -2   9   5      479.75      488.18     27.72 o 
  -1   9   5      180.41      180.24      8.50 o 
   0   9   5      698.49      641.10     17.55 o 
   1   9   5      172.96      174.16      8.65 o 
   2   9   5      479.72      504.52     15.30 o 
   3   9   5       75.93       75.34      4.54 o 
   4   9   5      164.11      154.46      9.97 o 
   5   9   5        6.36        7.75      3.02 o 
   6   9   5        1.97        0.20      3.67 o 
   7   9   5        9.02        8.06      4.64 o 
  -7  10   5        3.83        7.93      4.43 o 
  -6  10   5       53.18       49.89      8.10 o 
  -5  10   5      140.08      129.22      6.78 o 
  -4  10   5      187.38      177.07      9.52 o 
  -3  10   5      269.44      258.25     16.25 o 
  -2  10   5      282.19      274.40     10.52 o 
  -1  10   5       30.85       33.47      3.25 o 
   0  10   5        0.04       -0.81      1.86 o 
   1  10   5       29.74       29.11      3.56 o 
   2  10   5      277.11      283.86     18.36 o 
   3  10   5      268.01      266.88     11.17 o 
   4  10   5      186.73      172.17      8.26 o 
   5  10   5      142.59      133.92     10.50 o 
   6  10   5       52.23       55.86      8.64 o 
   7  10   5        3.73        6.94      4.64 o 
  -7  11   5       16.77       20.66      6.07 o 
  -6  11   5        3.46        4.31      4.15 o 
  -5  11   5      111.56      113.40      8.01 o 
  -4  11   5       75.59       70.50      5.67 o 
  -3  11   5      203.71      209.37      9.16 o 
  -2  11   5       50.25       47.02      4.24 o 
  -1  11   5      212.17      202.94      7.52 o 
   0  11   5       18.40       21.38      4.40 o 
   1  11   5      214.66      212.19     10.82 o 
   2  11   5       52.57       58.01      4.51 o 
   3  11   5      202.90      215.85     13.54 o 
   4  11   5       74.17       76.45      7.45 o 
   5  11   5      114.88      112.96      9.83 o 
   6  11   5        3.34        7.91      4.62 o 
   7  11   5       17.97       17.17      5.57 o 
  -6  12   5       21.25       21.93      5.96 o 
  -5  12   5       37.61       41.28      5.91 o 
  -4  12   5       74.70       75.98      6.07 o 
  -3  12   5       13.64       11.46      2.83 o 
  -2  12   5       56.69       65.12      4.90 o 
  -1  12   5       10.70       14.51      3.28 o 
   0  12   5      366.71      335.41     25.17 o 
   1  12   5        9.87       13.02      3.74 o 
   2  12   5       57.27       66.51      4.98 o 
   3  12   5       13.28       12.80      2.91 o 
   4  12   5       76.34       80.53      7.03 o 
   5  12   5       37.41       36.21      6.85 o 
   6  12   5       21.16       20.20      5.82 o 
  -6  13   5        9.83       10.15      7.24 o 
  -5  13   5       25.88       33.43      5.57 o 
  -4  13   5       58.41       60.94      5.75 o 
  -3  13   5       50.00       55.49      5.19 o 
  -2  13   5      163.37      154.70      8.25 o 
  -1  13   5      175.49      177.62      8.38 o 
   0  13   5      854.48      788.77     67.35 o 
   1  13   5      173.19      152.72     15.37 o 
   2  13   5      161.12      151.85     11.47 o 
   3  13   5       47.93       53.47      5.01 o 
   4  13   5       60.24       59.11      6.36 o 
   5  13   5       25.54       33.31      6.71 o 
   6  13   5       10.10       16.74      5.45 o 
  -5  14   5       44.36       46.39      6.37 o 
  -4  14   5        9.97        8.98      3.01 o 
  -3  14   5        8.86        5.77      2.60 o 
  -2  14   5       67.68       78.39      6.72 o 
  -1  14   5       87.94       76.58      8.64 o 
   0  14   5      114.35      103.14      8.78 o 
   1  14   5       85.41       82.06      8.71 o 
   2  14   5       67.32       72.64      6.83 o 
   3  14   5        9.05        8.75      3.18 o 
   4  14   5        9.60        8.63      3.39 o 
   5  14   5       44.11       50.67      8.31 o 
  -5  15   5        2.95        4.67      3.21 o 
  -4  15   5       90.33       96.05      7.36 o 
  -3  15   5        7.23       11.58      3.61 o 
  -2  15   5       31.70       26.88      5.93 o 
  -1  15   5       38.50       41.57      6.74 o 
   0  15   5        0.61        1.61      3.04 o 
   1  15   5       38.25       37.68      6.78 o 
   2  15   5       32.77       31.76      6.21 o 
   3  15   5        7.99       15.21      3.71 o 
   4  15   5       92.14       98.56     10.57 o 
   5  15   5        3.13        4.85      3.73 o 
  -4  16   5       11.40       10.06      3.72 o 
  -3  16   5        7.71       11.25      4.64 o 
  -2  16   5        2.29        6.58      3.76 o 
  -1  16   5        5.87        5.37      5.38 o 
   0  16   5        1.66        4.99      3.46 o 
   1  16   5        5.87        4.01      3.46 o 
   2  16   5        2.50        4.61      3.43 o 
   3  16   5        7.90       15.02      3.90 o 
   4  16   5       11.26       22.32      8.42 o 
  -4  17   5        6.30        9.60      4.40 o 
  -3  17   5       17.20       17.28      5.25 o 
  -2  17   5       22.61       22.78      5.99 o 
  -1  17   5       93.16       89.77     10.31 o 
   0  17   5        0.11        4.11      5.48 o 
   1  17   5       93.32       79.34      9.76 o 
   2  17   5       22.33       17.40      4.98 o 
   3  17   5       17.26       25.25      5.08 o 
   4  17   5        6.84       12.14      7.44 o 
  -3  18   5        9.74        5.75      4.18 o 
  -2  18   5       47.67       48.63      8.37 o 
  -1  18   5        9.11       11.83      4.51 o 
   0  18   5       45.08       36.45      6.92 o 
   1  18   5        9.38        9.13      4.60 o 
   2  18   5       45.86       57.44      8.86 o 
   3  18   5        9.80       12.92      6.46 o 
  -1  19   5        0.07        0.77      3.87 o 
   0  19   5        6.76        9.20      4.29 o 
   1  19   5        0.08       -1.27      3.82 o 
   0   0   6      228.47      192.81      9.21 o 
   1   0   6      302.74      287.88      7.84 o 
   2   0   6      838.46      873.66     40.13 o 
   3   0   6        1.69        1.94      0.84 o 
   4   0   6      694.83      770.29     32.04 o 
   5   0   6       51.28       50.67      4.19 o 
   6   0   6        3.99        4.19      2.69 o 
   7   0   6       68.44       75.97      8.91 o 
   8   0   6        6.49        4.11      3.94 o 
  -8   1   6        9.88       13.46      4.11 o 
  -7   1   6       52.28       58.83      7.94 o 
  -6   1   6       68.05       90.54      8.30 o 
  -5   1   6      138.53      143.35      6.30 o 
  -4   1   6       32.31       23.72      9.29 o 
  -3   1   6      248.29      246.71     10.91 o 
  -2   1   6      381.28      388.17     20.20 o 
  -1   1   6      636.08      570.14     17.37 o 
   0   1   6      191.32      167.61      6.16 o 
   1   1   6      636.41      588.55     18.74 o 
   2   1   6      388.81      420.35     12.50 o 
   3   1   6      243.15      256.21     10.87 o 
   4   1   6       30.53       36.41      3.31 o 
   5   1   6      140.05      136.92      8.08 o 
   6   1   6       68.51       80.30      6.96 o 
   7   1   6       51.94       63.91     10.08 o 
   8   1   6        9.61       10.73      4.60 o 
  -8   2   6        0.96        2.89      3.23 o 
  -7   2   6        0.77        0.76      2.72 o 
  -6   2   6       21.58       22.43      5.07 o 
  -5   2   6       96.85       95.65      5.97 o 
  -4   2   6      271.82      278.32     10.94 o 
  -3   2   6      996.97     1047.52     44.90 o 
  -2   2   6     1192.98     1294.51     59.23 o 
  -1   2   6     1208.46     1181.83     64.02 o 
   0   2   6        0.49        1.91      1.22 o 
   1   2   6     1237.56     1188.64     39.96 o 
   2   2   6     1204.92     1386.91     48.01 o 
   3   2   6     1006.98     1072.48     37.61 o 
   4   2   6      266.45      272.43     16.48 o 
   5   2   6       95.49       93.18      4.95 o 
   6   2   6       22.97       27.05      4.33 o 
   7   2   6        0.69        1.62      3.45 o 
   8   2   6        0.84        3.13      5.09 o 
  -8   3   6       11.68       11.24      4.70 o 
  -7   3   6       78.42       80.29     13.25 o 
  -6   3   6       85.13       90.90      7.92 o 
  -5   3   6        3.50        3.04      2.24 o 
  -4   3   6      768.01      834.14     26.61 o 
  -3   3   6     1032.30     1161.42     59.47 o 
  -2   3   6     1160.99     1321.22     54.53 o 
  -1   3   6      450.37      490.98     39.51 o 
   0   3   6     3127.19     3274.60    153.29 o 
   1   3   6      454.48      462.99      9.93 o 
   2   3   6     1177.63     1182.45     76.07 o 
   3   3   6     1039.37     1115.13     33.84 o 
   4   3   6      784.05      814.62     47.50 o 
   5   3   6        3.83        4.56      2.08 o 
   6   3   6       82.21       92.82      8.67 o 
   7   3   6       78.10       72.97      9.07 o 
   8   3   6       11.86       19.38      8.42 o 
  -8   4   6       14.86       20.75      5.95 o 
  -7   4   6       18.72       17.50      5.36 o 
  -6   4   6      231.37      200.36     16.35 o 
  -5   4   6       32.82       35.02      4.33 o 
  -4   4   6       81.70       91.84      9.13 o 
  -3   4   6      620.58      641.27     32.00 o 
  -2   4   6      288.83      329.24     21.06 o 
  -1   4   6      900.32      934.66     31.47 o 
   0   4   6       72.05       72.97      4.71 o 
   1   4   6      930.41      912.59     15.09 o 
   2   4   6      288.96      302.71     17.70 o 
   3   4   6      635.50      697.56     22.48 o 
   4   4   6       83.70       89.01      4.45 o 
   5   4   6       31.56       37.67      4.57 o 
   6   4   6      231.26      217.71     12.39 o 
   7   4   6       18.68       19.52      5.39 o 
   8   4   6       14.81       22.60      5.96 o 
  -8   5   6       50.27       65.46     10.00 o 
  -7   5   6       30.30       37.16      7.73 o 
  -6   5   6       67.57       72.37      8.78 o 
  -5   5   6        2.02        1.33      2.10 o 
  -4   5   6       59.26       61.18      4.97 o 
  -3   5   6      247.60      269.57     14.62 o 
  -2   5   6      845.35      888.90     50.69 o 
  -1   5   6      360.37      366.48     15.15 o 
   0   5   6     3097.07     3154.18    118.76 o 
   1   5   6      362.98      361.37     10.76 o 
   2   5   6      846.35      877.76     25.64 o 
   3   5   6      254.84      272.30      9.97 o 
   4   5   6       64.10       70.16      5.46 o 
   5   5   6        2.18        2.45      2.19 o 
   6   5   6       65.79       71.30     12.04 o 
   7   5   6       29.86       39.34      7.33 o 
   8   5   6       49.07       60.08      9.13 o 
  -8   6   6        2.42        4.38      4.31 o 
  -7   6   6       11.58       10.57      4.84 o 
  -6   6   6       16.63       15.84      4.98 o 
  -5   6   6       48.05       42.35      4.26 o 
  -4   6   6      741.68      741.98     24.66 o 
  -3   6   6       55.61       59.70      3.95 o 
  -2   6   6     1258.40     1293.17     64.47 o 
  -1   6   6      965.53     1080.51     46.69 o 
   0   6   6      226.07      216.84     10.38 o 
   1   6   6      982.57     1047.26     24.73 o 
   2   6   6     1281.08     1310.96     55.07 o 
   3   6   6       58.99       51.88      3.29 o 
   4   6   6      748.72      702.51     45.43 o 
   5   6   6       46.89       38.32      4.82 o 
   6   6   6       15.89       14.84      4.70 o 
   7   6   6       11.72       13.39      5.10 o 
   8   6   6        2.47        3.93      4.46 o 
  -7   7   6       23.76       43.09      9.98 o 
  -6   7   6       55.82       56.74      8.21 o 
  -5   7   6      205.42      194.24     17.59 o 
  -4   7   6       23.50       19.76      2.95 o 
  -3   7   6      105.27      106.45      5.22 o 
  -2   7   6      340.72      353.54     19.65 o 
  -1   7   6      517.87      561.93     20.12 o 
   0   7   6       68.27       63.83      3.08 o 
   1   7   6      520.93      513.41     19.58 o 
   2   7   6      340.26      344.12     11.71 o 
   3   7   6      104.10      107.72      4.69 o 
   4   7   6       24.98       20.41      3.66 o 
   5   7   6      200.52      176.76      8.58 o 
   6   7   6       54.84       55.89      8.31 o 
   7   7   6       23.79       32.18      6.66 o 
  -7   8   6       11.72       14.30      5.05 o 
  -6   8   6        4.50        2.45      3.46 o 
  -5   8   6       27.03       23.67      4.37 o 
  -4   8   6       44.58       41.42      4.23 o 
  -3   8   6       53.84       52.84      3.54 o 
  -2   8   6       10.63       10.53      2.11 o 
  -1   8   6      149.05      152.24      7.26 o 
   0   8   6     1169.58     1162.80     37.09 o 
   1   8   6      149.90      156.31      6.28 o 
   2   8   6       13.62       15.04      2.38 o 
   3   8   6       56.54       57.80      4.02 o 
   4   8   6       41.69       37.98      4.84 o 
   5   8   6       26.30       22.71      4.19 o 
   6   8   6        4.40        4.30      4.07 o 
   7   8   6       11.94       10.59      4.93 o 
  -7   9   6       53.47       69.78      9.96 o 
  -6   9   6      113.04      120.87     15.17 o 
  -5   9   6        6.88        7.57      3.15 o 
  -4   9   6      167.81      161.16      7.00 o 
  -3   9   6       41.58       39.41      4.03 o 
  -2   9   6        4.59        3.67      1.74 o 
  -1   9   6      107.59      108.09      8.25 o 
   0   9   6       95.88      104.08      5.24 o 
   1   9   6      107.59       95.32      8.91 o 
   2   9   6        5.47        5.94      1.93 o 
   3   9   6       39.26       43.85      3.90 o 
   4   9   6      164.27      159.34     10.42 o 
   5   9   6        7.28       10.36      3.46 o 
   6   9   6      111.69      126.42     10.84 o 
   7   9   6       53.08       62.64      9.61 o 
  -7  10   6        3.22        4.53      5.29 o 
  -6  10   6        1.70        3.83      3.79 o 
  -5  10   6       32.41       32.59      5.10 o 
  -4  10   6        3.57        4.42      2.27 o 
  -3  10   6      265.71      245.24      8.30 o 
  -2  10   6      430.04      401.47     13.49 o 
  -1  10   6      286.24      285.86     16.26 o 
   0  10   6        0.30        0.49      2.35 o 
   1  10   6      288.47      278.05     22.82 o 
   2  10   6      425.67      403.04     23.70 o 
   3  10   6      268.05      257.25      9.44 o 
   4  10   6        4.12        1.91      3.09 o 
   5  10   6       33.11       33.59      5.17 o 
   6  10   6        1.54        2.96      3.95 o 
   7  10   6        3.26        4.66      4.37 o 
  -6  11   6       73.18       77.13     11.84 o 
  -5  11   6       12.03       11.87      3.20 o 
  -4  11   6       65.02       68.18      5.69 o 
  -3  11   6       47.29       42.22      4.37 o 
  -2  11   6       64.70       62.23      4.79 o 
  -1  11   6       94.21       89.05      6.13 o 
   0  11   6       40.32       34.40      7.44 o 
   1  11   6       90.15       76.52      7.12 o 
   2  11   6       62.87       64.04      4.77 o 
   3  11   6       46.08       45.97      4.40 o 
   4  11   6       64.89       71.25      8.45 o 
   5  11   6       11.89        9.15      4.35 o 
   6  11   6       75.41       85.80     10.72 o 
  -6  12   6       18.35       23.84      6.05 o 
  -5  12   6        4.23        5.82      2.75 o 
  -4  12   6       25.17       26.42      4.03 o 
  -3  12   6      250.17      234.43     10.94 o 
  -2  12   6       80.24       81.21      5.21 o 
  -1  12   6      456.74      467.82     32.10 o 
   0  12   6       68.85       68.57      7.68 o 
   1  12   6      443.39      423.11     21.36 o 
   2  12   6       79.62       87.74      5.34 o 
   3  12   6      242.46      234.05      8.41 o 
   4  12   6       26.10       26.04      5.73 o 
   5  12   6        4.06        3.47      3.82 o 
   6  12   6       18.29       20.17      5.85 o 
  -6  13   6       29.27       40.33      8.02 o 
  -5  13   6       28.26       28.25      5.09 o 
  -4  13   6        1.51        1.56      2.29 o 
  -3  13   6       82.75       75.37      5.97 o 
  -2  13   6       45.85       47.65      5.67 o 
  -1  13   6       26.74       30.46      4.48 o 
   0  13   6        0.81        0.27      2.90 o 
   1  13   6       26.36       25.84      5.24 o 
   2  13   6       44.05       42.31      6.51 o 
   3  13   6       80.95       84.83      5.87 o 
   4  13   6        1.11        0.83      3.37 o 
   5  13   6       28.64       33.74      6.74 o 
   6  13   6       28.63       34.26      7.40 o 
  -5  14   6        8.91       16.56      4.38 o 
  -4  14   6       85.41       98.07      7.26 o 
  -3  14   6       56.81       68.51      7.08 o 
  -2  14   6       63.49       64.69      6.58 o 
  -1  14   6       18.70       16.79      4.62 o 
   0  14   6      226.90      227.36     37.30 o 
   1  14   6       19.73       22.10      5.12 o 
   2  14   6       60.69       54.52      7.47 o 
   3  14   6       57.82       63.60      6.60 o 
   4  14   6       84.55       99.61     10.40 o 
   5  14   6        9.32       14.46      5.19 o 
  -5  15   6       40.05       45.17      6.54 o 
  -4  15   6        0.43       -0.24      2.69 o 
  -3  15   6      122.83      131.88      8.58 o 
  -2  15   6       25.78       19.98      5.53 o 
  -1  15   6       25.57       34.86      6.64 o 
   0  15   6       26.30       19.05      4.88 o 
   1  15   6       25.80       26.45      5.95 o 
   2  15   6       25.23       28.62      5.99 o 
   3  15   6      125.95      134.99      9.90 o 
   4  15   6        0.50        0.00      4.70 o 
   5  15   6       40.93       48.07      7.89 o 
  -4  16   6        2.03        3.32      3.02 o 
  -3  16   6       45.33       34.86      6.96 o 
  -2  16   6        8.10        6.86      3.90 o 
  -1  16   6       39.04       50.83      7.78 o 
   0  16   6       61.95       70.78     12.33 o 
   1  16   6       39.43       36.24      6.84 o 
   2  16   6        7.42        8.12      3.88 o 
   3  16   6       44.81       43.51      7.40 o 
   4  16   6        1.88        5.29      5.48 o 
  -3  17   6        3.69        7.22      4.22 o 
  -2  17   6        9.91       14.63      5.18 o 
  -1  17   6       35.22       40.45      7.34 o 
   0  17   6        6.36        2.72      3.29 o 
   1  17   6       35.09       32.50      6.64 o 
   2  17   6        9.60       13.82      4.70 o 
   3  17   6        3.24        4.11      5.68 o 
  -2  18   6        8.77        6.85      4.29 o 
  -1  18   6       48.28       46.54      8.23 o 
   0  18   6       17.90       21.24      5.47 o 
   1  18   6       46.95       46.73      7.89 o 
   2  18   6        9.05       13.23      4.65 o 
   1   0   7      204.65      213.21      7.45 o 
   2   0   7        9.51        8.09      1.45 o 
   3   0   7        0.62        2.39      1.72 o 
   4   0   7      464.13      457.05     15.87 o 
   5   0   7      163.24      169.19     10.34 o 
   6   0   7      254.84      277.58     29.96 o 
   7   0   7       39.25       34.35      6.50 o 
   8   0   7       28.24       32.66      6.91 o 
  -8   1   7        0.05        1.00      3.03 o 
  -7   1   7        7.20        7.04      4.08 o 
  -6   1   7      203.06      211.28     22.03 o 
  -5   1   7       38.68       38.42      6.12 o 
  -4   1   7      157.97      146.98      9.85 o 
  -3   1   7      180.27      157.05     11.44 o 
  -2   1   7      192.14      185.71      8.26 o 
  -1   1   7     2172.87     2347.99     56.52 o 
   0   1   7     1467.17     1546.91     23.03 o 
   1   1   7     2228.67     2406.29    132.10 o 
   2   1   7      185.48      177.26      9.42 o 
   3   1   7      189.74      188.36      7.87 o 
   4   1   7      158.89      160.16      6.98 o 
   5   1   7       36.51       45.32      4.20 o 
   6   1   7      203.22      206.62      9.56 o 
   7   1   7        7.23        9.74      4.64 o 
   8   1   7        0.06        1.96      5.68 o 
  -8   2   7       36.28       48.09      7.12 o 
  -7   2   7       41.25       53.97     12.23 o 
  -6   2   7        8.32        9.74      4.22 o 
  -5   2   7      512.79      512.16     20.68 o 
  -4   2   7      215.47      239.75     12.06 o 
  -3   2   7      281.49      267.84     10.15 o 
  -2   2   7      593.95      565.67     27.03 o 
  -1   2   7      536.94      579.87     33.54 o 
   0   2   7       34.32       36.21      3.80 o 
   1   2   7      538.58      567.90     16.08 o 
   2   2   7      592.65      571.38     12.23 o 
   3   2   7      289.91      297.00     11.01 o 
   4   2   7      212.80      235.66      9.38 o 
   5   2   7      507.30      504.84     24.69 o 
   6   2   7        8.40        8.45      3.16 o 
   7   2   7       41.77       45.84      8.71 o 
   8   2   7       36.13       46.00     11.55 o 
  -8   3   7        9.12       12.54      5.02 o 
  -7   3   7       14.64       20.43      4.92 o 
  -6   3   7       46.47       52.93      7.32 o 
  -5   3   7      286.87      284.04     20.90 o 
  -4   3   7      190.96      193.89      7.84 o 
  -3   3   7      112.34      125.85      4.92 o 
  -2   3   7      650.43      623.58     45.51 o 
  -1   3   7      460.45      450.74     35.58 o 
   0   3   7       94.86      107.59      5.67 o 
   1   3   7      456.80      453.47     13.26 o 
   2   3   7      639.67      591.75     18.92 o 
   3   3   7      113.82      133.13      6.21 o 
   4   3   7      192.52      194.06      9.38 o 
   5   3   7      287.17      281.29      8.47 o 
   6   3   7       46.91       53.23      7.61 o 
   7   3   7       14.82       19.43      5.59 o 
   8   3   7        9.23       10.57      7.44 o 
  -8   4   7        0.50        5.29      4.41 o 
  -7   4   7       83.69       97.41     32.50 o 
  -6   4   7       57.04       67.57      8.13 o 
  -5   4   7      139.54      148.84      7.52 o 
  -4   4   7       66.20       64.48      6.29 o 
  -3   4   7      579.67      616.54     26.75 o 
  -2   4   7       24.14       29.73      4.42 o 
  -1   4   7     1432.44     1730.73    106.97 o 
   0   4   7      695.20      719.81     14.98 o 
   1   4   7     1442.26     1541.95     50.24 o 
   2   4   7       23.83       28.06      2.34 o 
   3   4   7      582.85      629.80     23.31 o 
   4   4   7       66.22       71.53      4.38 o 
   5   4   7      141.88      148.72      8.79 o 
   6   4   7       57.34       56.44      7.82 o 
   7   4   7       86.15       98.40     10.45 o 
   8   4   7        0.52        2.74      3.67 o 
  -8   5   7        0.49        1.79      3.50 o 
  -7   5   7        1.08        2.16      3.73 o 
  -6   5   7      182.52      178.13     22.56 o 
  -5   5   7      500.72      458.71     25.27 o 
  -4   5   7      124.62      115.51      6.28 o 
  -3   5   7      167.19      157.57      8.32 o 
  -2   5   7      814.17      853.51     49.44 o 
  -1   5   7        0.62        2.22      1.49 o 
   0   5   7     2999.91     2996.44     51.12 o 
   1   5   7        0.88        1.51      1.35 o 
   2   5   7      828.96      803.01     30.21 o 
   3   5   7      168.95      158.42      5.78 o 
   4   5   7      127.32      113.50      6.46 o 
   5   5   7      500.69      460.34     15.77 o 
   6   5   7      182.87      175.52     11.56 o 
   7   5   7        1.02        1.77      3.51 o 
   8   5   7        0.46        3.61      3.99 o 
  -7   6   7        0.40        1.13      3.62 o 
  -6   6   7      128.80      123.40     19.77 o 
  -5   6   7        8.45        6.11      2.39 o 
  -4   6   7      235.87      218.32     10.47 o 
  -3   6   7       50.64       49.47      4.58 o 
  -2   6   7       40.73       46.97      4.51 o 
  -1   6   7      165.74      192.20     10.96 o 
   0   6   7        3.33        1.83      1.45 o 
   1   6   7      168.68      180.36      6.48 o 
   2   6   7       42.89       47.65      3.53 o 
   3   6   7       50.92       40.72      5.66 o 
   4   6   7      235.13      223.24     18.28 o 
   5   6   7        7.61        7.41      3.10 o 
   6   6   7      124.37      125.21     10.31 o 
   7   6   7        0.31       -0.62      3.59 o 
  -7   7   7        6.23        3.28      3.47 o 
  -6   7   7       25.55       28.44      6.21 o 
  -5   7   7       17.83       15.87      3.65 o 
  -4   7   7        7.11        5.62      2.14 o 
  -3   7   7      587.78      578.18     16.15 o 
  -2   7   7      306.39      313.26     32.00 o 
  -1   7   7     1074.94     1087.69     39.47 o 
   0   7   7      326.90      345.10     11.84 o 
   1   7   7     1079.54     1057.24     16.02 o 
   2   7   7      303.70      311.84     17.87 o 
   3   7   7      588.42      572.16     21.07 o 
   4   7   7        7.20        7.31      2.81 o 
   5   7   7       16.48       17.86      3.93 o 
   6   7   7       25.22       27.65      6.38 o 
   7   7   7        6.17        6.45      4.00 o 
  -7   8   7       32.14       38.35      7.54 o 
  -6   8   7      110.05      120.56     31.03 o 
  -5   8   7       53.38       42.58      5.88 o 
  -4   8   7        3.32        2.81      2.44 o 
  -3   8   7       81.39       75.92      4.11 o 
  -2   8   7      212.84      222.23      9.92 o 
  -1   8   7      737.49      762.09     34.29 o 
   0   8   7        0.31        1.69      1.27 o 
   1   8   7      737.28      791.06     21.03 o 
   2   8   7      217.22      245.68      7.31 o 
   3   8   7       81.41       71.68      4.92 o 
   4   8   7        2.25        1.94      2.30 o 
   5   8   7       52.61       49.34      5.84 o 
   6   8   7      111.96      121.45     15.17 o 
   7   8   7       31.66       30.70      6.91 o 
  -7   9   7        4.12        9.65      5.10 o 
  -6   9   7        4.51        6.10      4.00 o 
  -5   9   7      112.99      111.83      7.83 o 
  -4   9   7       88.75       85.49      5.67 o 
  -3   9   7        9.65       10.82      2.55 o 
  -2   9   7       27.72       27.05      3.27 o 
  -1   9   7     1287.63     1186.01     62.79 o 
   0   9   7      290.58      261.01      8.27 o 
   1   9   7     1288.73     1212.94     20.77 o 
   2   9   7       30.94       32.83      3.91 o 
   3   9   7        8.11       12.95      2.49 o 
   4   9   7       87.54       85.44      6.73 o 
   5   9   7      114.26       93.75      8.04 o 
   6   9   7        4.36        7.84      4.50 o 
   7   9   7        4.17        8.00      4.74 o 
  -7  10   7       94.09       94.95     16.44 o 
  -6  10   7        2.88       -0.10      3.46 o 
  -5  10   7       48.61       49.58      6.17 o 
  -4  10   7       15.34       16.76      3.23 o 
  -3  10   7       15.86       15.23      2.97 o 
  -2  10   7       33.46       37.56      3.95 o 
  -1  10   7       60.55       57.91      4.19 o 
   0  10   7        0.11        0.08      2.28 o 
   1  10   7       59.95       38.80     13.05 o 
   2  10   7       32.75       36.08      6.21 o 
   3  10   7       16.44       14.90      2.77 o 
   4  10   7       15.41       13.46      4.50 o 
   5  10   7       46.28       44.60      5.93 o 
   6  10   7        2.62        2.19      3.90 o 
   7  10   7       94.21      115.11     12.52 o 
  -6  11   7       13.87       16.60      5.31 o 
  -5  11   7       15.94       13.95      3.85 o 
  -4  11   7        3.77        3.19      2.31 o 
  -3  11   7      115.39      116.08      6.19 o 
  -2  11   7      232.26      221.14     11.14 o 
  -1  11   7      106.57      106.79      6.55 o 
   0  11   7     1786.77     1746.95    148.23 o 
   1  11   7      106.17      103.30     12.24 o 
   2  11   7      231.33      212.43      8.67 o 
   3  11   7      115.54      116.80      6.03 o 
   4  11   7        3.19        2.64      3.39 o 
   5  11   7       16.12       13.95      3.98 o 
   6  11   7       13.56       19.68      6.02 o 
  -6  12   7       12.21       11.59      5.18 o 
  -5  12   7       18.01       21.31      4.71 o 
  -4  12   7       28.44       28.59      4.17 o 
  -3  12   7       61.98       67.40      5.68 o 
  -2  12   7       42.28       47.27      5.49 o 
  -1  12   7      230.30      252.15     12.21 o 
   0  12   7       66.62       73.47      8.42 o 
   1  12   7      228.00      222.67     18.02 o 
   2  12   7       41.76       45.70      5.12 o 
   3  12   7       61.12       66.83      5.46 o 
   4  12   7       28.04       28.66      6.16 o 
   5  12   7       18.04       22.09      4.61 o 
   6  12   7       11.79       13.93      5.12 o 
  -5  13   7        5.79        8.78      3.21 o 
  -4  13   7       45.67       49.48      5.45 o 
  -3  13   7       67.34       74.77      7.27 o 
  -2  13   7       12.80       15.04      3.68 o 
  -1  13   7       88.66       88.71      6.89 o 
   0  13   7        0.15       -1.85      2.56 o 
   1  13   7       86.66       76.26      8.37 o 
   2  13   7       11.25       12.24      4.12 o 
   3  13   7       67.30       82.39      8.38 o 
   4  13   7       45.61       53.84      7.86 o 
   5  13   7        5.41        6.31      3.93 o 
  -5  14   7       18.43       18.03      3.91 o 
  -4  14   7       61.98       67.36      6.40 o 
  -3  14   7        3.24        2.99      2.86 o 
  -2  14   7        2.28        2.59      2.53 o 
  -1  14   7       36.40       35.12      6.29 o 
   0  14   7        2.17        2.71      3.17 o 
   1  14   7       35.95       33.60      6.21 o 
   2  14   7        2.52        3.46      3.17 o 
   3  14   7        3.37        3.24      3.37 o 
   4  14   7       62.14       74.96      9.89 o 
   5  14   7       18.25       21.32      7.63 o 
  -4  15   7        7.92       12.44      3.94 o 
  -3  15   7       16.14       21.51      4.63 o 
  -2  15   7        6.30        9.69      4.28 o 
  -1  15   7       27.25       26.02      5.79 o 
   0  15   7       73.57       72.44      9.13 o 
   1  15   7       27.11       24.43      5.38 o 
   2  15   7        6.29        8.74      3.71 o 
   3  15   7       15.27       13.51      6.66 o 
   4  15   7        8.10       13.31      6.26 o 
  -4  16   7        9.44       14.86      4.17 o 
  -3  16   7        3.77        6.75      4.15 o 
  -2  16   7       80.90       72.27      9.62 o 
  -1  16   7        1.28        1.59      3.82 o 
   0  16   7      104.35       97.68     10.66 o 
   1  16   7        1.29        2.06      3.18 o 
   2  16   7       80.13       81.78      9.75 o 
   3  16   7        3.63        3.52      5.29 o 
   4  16   7        8.74       15.66      7.05 o 
  -3  17   7        7.59        8.91      4.43 o 
  -2  17   7       35.79       30.00      6.43 o 
  -1  17   7        0.82        3.31      3.11 o 
   0  17   7       24.57       22.19      5.67 o 
   1  17   7        1.07        0.96      3.17 o 
   2  17   7       35.39       38.05      7.26 o 
   3  17   7        7.58        4.70      4.70 o 
  -2  18   7       10.72       14.93      5.12 o 
  -1  18   7       14.62       14.34      5.38 o 
   0  18   7        0.28        1.85      3.53 o 
   1  18   7       14.81       14.60      5.05 o 
   2  18   7       10.77       19.05      5.03 o 
   0   0   8     6291.48     7421.50     76.14 o 
   1   0   8      155.37      165.91      7.08 o 
   2   0   8      206.29      206.19      6.66 o 
   3   0   8       18.59       16.23      2.16 o 
   4   0   8      261.80      329.48     40.91 o 
   5   0   8      195.11      206.99      8.96 o 
   6   0   8       67.38       68.00     16.84 o 
   7   0   8        8.12        6.99      4.07 o 
   8   0   8        8.24        1.96      6.07 o 
  -8   1   8        6.53        8.87      3.98 o 
  -7   1   8       47.92       49.81      7.89 o 
  -6   1   8       67.22       68.94     12.53 o 
  -5   1   8      314.52      323.14     11.83 o 
  -4   1   8      543.79      562.35     38.96 o 
  -3   1   8      329.25      323.44     11.62 o 
  -2   1   8      303.53      331.78      7.33 o 
  -1   1   8      249.07      298.89      9.51 o 
   0   1   8      123.62      152.92      6.98 o 
   1   1   8      249.72      300.07     11.75 o 
   2   1   8      310.86      344.28      9.97 o 
   3   1   8      337.12      349.29     15.28 o 
   4   1   8      545.42      595.90     38.41 o 
   5   1   8      311.45      331.72     17.25 o 
   6   1   8       67.28       65.34      6.40 o 
   7   1   8       47.80       50.70     11.35 o 
   8   1   8        6.31        0.00      5.09 o 
  -8   2   8       18.09       14.81      4.55 o 
  -7   2   8        4.67        5.24      3.87 o 
  -6   2   8      102.65      107.02      8.79 o 
  -5   2   8       73.62       78.85      6.20 o 
  -4   2   8      308.72      322.84     16.11 o 
  -3   2   8      418.27      381.03     12.73 o 
  -2   2   8      127.48      129.80      6.42 o 
  -1   2   8      980.25      972.55     60.97 o 
   0   2   8     1204.27     1185.96     40.19 o 
   1   2   8      994.23     1021.01     49.97 o 
   2   2   8      134.45      137.37      5.53 o 
   3   2   8      416.06      396.16     16.16 o 
   4   2   8      316.41      333.00     16.40 o 
   5   2   8       76.67       84.09      5.26 o 
   6   2   8      100.83      102.82      8.18 o 
   7   2   8        4.83        4.70      5.48 o 
   8   2   8       18.54       21.14      9.00 o 
  -8   3   8       21.35       28.85      8.91 o 
  -7   3   8       26.37       33.67      6.57 o 
  -6   3   8       36.33       39.64      6.55 o 
  -5   3   8      152.82      171.81     10.64 o 
  -4   3   8      433.15      396.81     18.09 o 
  -3   3   8     1258.30     1234.96     33.30 o 
  -2   3   8      135.40      133.30      9.15 o 
  -1   3   8      316.58      330.83     18.61 o 
   0   3   8     1127.67     1179.90     52.06 o 
   1   3   8      316.18      328.88      8.48 o 
   2   3   8      132.73      128.28      5.52 o 
   3   3   8     1256.69     1318.64     88.17 o 
   4   3   8      419.72      402.52     19.43 o 
   5   3   8      152.29      162.91      9.04 o 
   6   3   8       37.39       37.49      6.78 o 
   7   3   8       26.19       25.58      6.07 o 
   8   3   8       21.01       36.41     11.35 o 
  -7   4   8       21.98       17.81     11.26 o 
  -6   4   8      116.65      120.15     17.62 o 
  -5   4   8      109.33      105.22      6.65 o 
  -4   4   8       80.55       82.69      5.78 o 
  -3   4   8      254.05      232.78     11.14 o 
  -2   4   8      410.40      414.49     27.89 o 
  -1   4   8      392.84      396.63     11.74 o 
   0   4   8     1698.10     1790.53    121.19 o 
   1   4   8      417.88      433.07     12.51 o 
   2   4   8      415.34      409.36     12.52 o 
   3   4   8      263.07      260.97     11.20 o 
   4   4   8       82.38       89.93      5.79 o 
   5   4   8      105.92      110.59      6.95 o 
   6   4   8      117.38      121.84     11.16 o 
   7   4   8       21.92       19.59      5.71 o 
  -7   5   8        4.36        4.87      3.79 o 
  -6   5   8      123.77      141.51     10.20 o 
  -5   5   8      197.94      201.14      9.02 o 
  -4   5   8      164.96      156.96      8.51 o 
  -3   5   8       66.57       61.53      5.12 o 
  -2   5   8      140.82      152.05      8.58 o 
  -1   5   8        2.89        4.70      3.52 o 
   0   5   8      424.46      471.21     10.39 o 
   1   5   8        2.27        3.19      1.39 o 
   2   5   8      141.45      140.59      5.20 o 
   3   5   8       63.63       63.13      4.91 o 
   4   5   8      168.28      170.69     15.31 o 
   5   5   8      193.69      185.58     13.05 o 
   6   5   8      120.43      138.67     19.97 o 
   7   5   8        4.32        6.26      4.57 o 
  -7   6   8       17.80       22.94      6.07 o 
  -6   6   8       14.83       11.17      4.37 o 
  -5   6   8       72.37       84.16      6.82 o 
  -4   6   8      515.30      493.18     33.94 o 
  -3   6   8      104.47      115.44      6.25 o 
  -2   6   8      849.74      853.65     19.76 o 
  -1   6   8     1282.31     1255.29     23.26 o 
   0   6   8      753.10      762.84     19.89 o 
   1   6   8     1273.51     1242.50     17.57 o 
   2   6   8      859.33      822.16     38.99 o 
   3   6   8      108.63      109.09      5.06 o 
   4   6   8      511.82      496.15     29.98 o 
   5   6   8       73.51       79.00      6.84 o 
   6   6   8       15.58       15.50      5.25 o 
   7   6   8       17.24       21.28      5.96 o 
  -7   7   8       14.47       17.36      6.56 o 
  -6   7   8       19.06       20.28      5.32 o 
  -5   7   8       19.80       21.10      4.09 o 
  -4   7   8       20.74       25.08      4.02 o 
  -3   7   8       41.04       37.10      4.38 o 
  -2   7   8      395.02      393.82     11.31 o 
  -1   7   8      280.87      287.16     10.94 o 
   0   7   8      239.36      191.23     22.60 o 
   1   7   8      281.81      313.55      9.57 o 
   2   7   8      397.96      415.39     10.55 o 
   3   7   8       42.16       43.74      3.57 o 
   4   7   8       20.28       27.93      4.36 o 
   5   7   8       21.93       23.68      4.26 o 
   6   7   8       19.51       22.10      5.93 o 
   7   7   8       14.85       15.78      5.26 o 
  -7   8   8       14.13       18.34      6.07 o 
  -6   8   8       47.78       48.07     12.24 o 
  -5   8   8       35.38       39.13      5.40 o 
  -4   8   8       23.25       24.45      4.22 o 
  -3   8   8       31.52       35.40      3.80 o 
  -2   8   8      121.23      126.29      6.86 o 
  -1   8   8      399.30      408.04     10.30 o 
   0   8   8     1660.54     1396.23    199.87 o 
   1   8   8      399.21      390.44     15.80 o 
   2   8   8      126.91      123.16      7.71 o 
   3   8   8       32.74       36.20      3.28 o 
   4   8   8       21.23       20.54      3.93 o 
   5   8   8       35.99       41.96      5.52 o 
   6   8   8       47.34       44.39     10.28 o 
   7   8   8       14.05       15.88      5.63 o 
  -7   9   8       42.10       55.03     18.30 o 
  -6   9   8       52.68       59.51     13.90 o 
  -5   9   8       99.31      109.42     10.98 o 
  -4   9   8       31.94       29.94      4.67 o 
  -3   9   8       22.80       22.03      3.38 o 
  -2   9   8      102.60       99.01      5.29 o 
  -1   9   8      306.65      298.16     18.52 o 
   0   9   8        0.80        0.05      1.81 o 
   1   9   8      304.48      308.58      9.72 o 
   2   9   8       99.35       91.81      5.64 o 
   3   9   8       24.30       24.21      3.31 o 
   4   9   8       30.24       29.65      4.72 o 
   5   9   8       96.90       98.98      7.76 o 
   6   9   8       53.87       67.23     10.47 o 
   7   9   8       41.63       59.16      9.25 o 
  -6  10   8       15.17       14.57      5.05 o 
  -5  10   8       37.41       36.13      5.52 o 
  -4  10   8       57.71       60.90      8.03 o 
  -3  10   8      284.19      259.51     13.48 o 
  -2  10   8      348.47      345.50     10.66 o 
  -1  10   8      180.10      180.08     12.24 o 
   0  10   8      341.72      302.16     22.62 o 
   1  10   8      186.63      181.81      7.80 o 
   2  10   8      350.66      357.56     11.00 o 
   3  10   8      277.75      275.78     13.79 o 
   4  10   8       57.10       55.29      6.16 o 
   5  10   8       37.36       36.40      5.46 o 
   6  10   8       15.07       10.82      4.80 o 
  -6  11   8       19.73       24.40      6.38 o 
  -5  11   8       10.51       10.18      3.67 o 
  -4  11   8       10.49       12.84      3.16 o 
  -3  11   8        2.06        0.20      2.05 o 
  -2  11   8      155.49      145.20      7.49 o 
  -1  11   8       12.98       11.35      3.88 o 
   0  11   8      180.87      170.49     10.37 o 
   1  11   8       12.56       10.66      3.59 o 
   2  11   8      159.40      141.21      7.28 o 
   3  11   8        2.36        3.75      2.15 o 
   4  11   8       11.56       16.14      4.77 o 
   5  11   8       10.38        8.29      3.52 o 
   6  11   8       19.78       25.88      6.61 o 
  -6  12   8        1.76        4.15      4.33 o 
  -5  12   8       19.57       31.78      5.36 o 
  -4  12   8        7.91        8.73      2.95 o 
  -3  12   8       51.49       50.10      5.10 o 
  -2  12   8       28.24       33.30      4.92 o 
  -1  12   8      238.53      225.96     27.12 o 
   0  12   8      188.67      175.62     15.27 o 
   1  12   8      240.57      245.22     27.91 o 
   2  12   8       28.71       33.52      5.68 o 
   3  12   8       53.29       53.84      7.13 o 
   4  12   8        8.37        9.69      8.12 o 
   5  12   8       19.27       23.65      4.89 o 
   6  12   8        1.63        1.84      3.87 o 
  -5  13   8       13.55       17.46      4.36 o 
  -4  13   8       36.37       43.41      5.16 o 
  -3  13   8       37.71       40.50      5.77 o 
  -2  13   8       27.75       26.04      4.57 o 
  -1  13   8      156.53      147.41     10.59 o 
   0  13   8       36.23       36.04      6.30 o 
   1  13   8      155.82      146.70     10.25 o 
   2  13   8       26.77       22.26      5.24 o 
   3  13   8       38.07       42.68      9.40 o 
   4  13   8       36.21       34.75      6.55 o 
   5  13   8       14.11       20.73      4.43 o 
  -5  14   8       17.48       23.37      4.42 o 
  -4  14   8       30.14       28.32      5.17 o 
  -3  14   8       76.45       91.73      8.31 o 
  -2  14   8        3.45        0.74      2.56 o 
  -1  14   8        0.47        0.71      2.73 o 
   0  14   8       31.31       38.38      6.78 o 
   1  14   8        0.49        2.32      3.15 o 
   2  14   8        2.92        1.95      2.90 o 
   3  14   8       75.25       69.30     12.33 o 
   4  14   8       29.54       32.89      9.00 o 
   5  14   8       17.29       20.37      4.67 o 
  -4  15   8        0.41        1.60      2.86 o 
  -3  15   8        5.60        9.18      3.57 o 
  -2  15   8        9.90       12.72      4.57 o 
  -1  15   8       60.87       69.56      9.20 o 
   0  15   8       13.66        8.87      4.07 o 
   1  15   8       61.68       57.77      8.21 o 
   2  15   8        9.32       10.87      4.42 o 
   3  15   8        5.75        9.20      6.26 o 
  -3  16   8       22.54       27.94      6.44 o 
  -2  16   8       36.09       48.19      8.08 o 
  -1  16   8       12.65       15.42      4.56 o 
   0  16   8       61.49       66.90      9.13 o 
   1  16   8       12.63       15.63      4.91 o 
   2  16   8       35.84       40.76      7.18 o 
   3  16   8       23.19       29.75      9.20 o 
  -2  17   8       45.78       54.27      8.99 o 
  -1  17   8       22.42       34.06      6.88 o 
   0  17   8        6.43        7.96      4.07 o 
   1  17   8       22.59       27.82      6.05 o 
   2  17   8       46.27       46.95      7.81 o 
  -1  18   8       19.00       26.99      6.55 o 
   0  18   8       10.52       11.97      4.76 o 
   1  18   8       19.90       23.85      5.96 o 
   1   0   9     1481.00     1607.44     23.63 o 
   2   0   9      177.22      190.12     10.76 o 
   3   0   9     1336.03     1298.92     70.15 o 
   4   0   9      196.94      209.17     12.69 o 
   5   0   9        0.13        1.54      3.21 o 
   6   0   9       16.45       23.08      5.77 o 
   7   0   9       55.84       59.71     10.77 o 
  -7   1   9       11.13       16.65      5.30 o 
  -6   1   9       70.91       83.56      9.05 o 
  -5   1   9      154.06      161.86      9.31 o 
  -4   1   9      612.18      591.47     36.25 o 
  -3   1   9      511.91      519.74     19.86 o 
  -2   1   9      453.49      438.20     12.98 o 
  -1   1   9      117.46      130.97      6.89 o 
   0   1   9        0.43        0.94      1.55 o 
   1   1   9      116.51      128.63      6.77 o 
   2   1   9      456.19      451.38     10.34 o 
   3   1   9      508.74      516.71     32.50 o 
   4   1   9      611.49      615.13     33.81 o 
   5   1   9      155.09      176.17      7.28 o 
   6   1   9       73.70       78.94      8.85 o 
   7   1   9       10.84       11.74      7.05 o 
  -7   2   9       47.53       67.87     12.43 o 
  -6   2   9       13.44       16.30      4.80 o 
  -5   2   9       13.60       13.46      3.47 o 
  -4   2   9      232.61      228.05     12.95 o 
  -3   2   9      143.32      140.16      6.87 o 
  -2   2   9      110.75      107.56      6.40 o 
  -1   2   9      651.56      629.97     43.73 o 
   0   2   9      122.02      142.65      7.20 o 
   1   2   9      649.38      626.49     30.79 o 
   2   2   9      106.38       99.03      5.16 o 
   3   2   9      138.25      124.47      5.73 o 
   4   2   9      230.04      238.26      9.30 o 
   5   2   9       12.39       13.18      2.90 o 
   6   2   9       12.88       18.06      4.98 o 
   7   2   9       49.15       55.60     12.14 o 
  -7   3   9       36.80       45.71      7.64 o 
  -6   3   9       13.48        9.49      4.29 o 
  -5   3   9      102.25      105.18      7.37 o 
  -4   3   9      173.25      179.76      8.15 o 
  -3   3   9      541.04      548.28     30.33 o 
  -2   3   9      833.09      815.33     55.00 o 
  -1   3   9      110.55      110.21      6.76 o 
   0   3   9      182.60      170.23     16.16 o 
   1   3   9      109.37      111.75      5.42 o 
   2   3   9      841.71      823.52     20.53 o 
   3   3   9      540.07      529.70     25.99 o 
   4   3   9      173.76      182.70     10.23 o 
   5   3   9      106.22      108.94      5.89 o 
   6   3   9       12.85       11.23      4.42 o 
   7   3   9       34.86       38.76     10.38 o 
  -7   4   9       45.06       56.38     11.94 o 
  -6   4   9        6.57        5.68      3.57 o 
  -5   4   9      219.58      210.07     12.33 o 
  -4   4   9       25.76       25.10      4.11 o 
  -3   4   9        3.90        5.60      1.85 o 
  -2   4   9      617.36      591.49     12.98 o 
  -1   4   9      170.70      183.77      8.61 o 
   0   4   9       15.63       25.76      4.01 o 
   1   4   9      168.49      179.62      6.82 o 
   2   4   9      627.47      635.33     33.98 o 
   3   4   9        4.37        5.15      2.14 o 
   4   4   9       24.94       27.56      4.25 o 
   5   4   9      215.88      198.78      9.28 o 
   6   4   9        6.68        6.87      4.08 o 
   7   4   9       43.86       47.99      7.89 o 
  -7   5   9       43.71       44.72      7.60 o 
  -6   5   9       34.02       33.29      6.29 o 
  -5   5   9       28.09       32.59      4.61 o 
  -4   5   9       26.71       31.81      4.35 o 
  -3   5   9      260.58      232.00     14.02 o 
  -2   5   9      267.40      252.76     11.29 o 
  -1   5   9      351.77      299.64     26.55 o 
   0   5   9      399.37      396.02     25.87 o 
   1   5   9      353.59      307.42     16.30 o 
   2   5   9      262.72      240.26     10.05 o 
   3   5   9      264.57      219.88     12.93 o 
   4   5   9       27.83       28.99      4.37 o 
   5   5   9       26.85       30.14      4.65 o 
   6   5   9       33.42       36.45      7.02 o 
   7   5   9       43.93       52.66      8.55 o 
  -7   6   9       40.60       36.02      9.00 o 
  -6   6   9       50.98       63.12     24.08 o 
  -5   6   9       24.58       23.04      4.10 o 
  -4   6   9      128.08      133.51      7.32 o 
  -3   6   9      459.49      436.72     22.22 o 
  -2   6   9      117.34      107.87      7.82 o 
  -1   6   9       65.65       52.86      8.42 o 
   0   6   9     1788.03     1626.44     22.61 o 
   1   6   9       68.99       66.90      4.26 o 
   2   6   9      114.38       96.22      7.72 o 
   3   6   9      460.22      394.41     22.53 o 
   4   6   9      125.60      124.56      7.27 o 
   5   6   9       23.02       24.86      4.41 o 
   6   6   9       51.48       50.40      8.08 o 
   7   6   9       41.00       40.74      7.82 o 
  -7   7   9        7.14        4.71      4.42 o 
  -6   7   9       16.89       23.75      4.65 o 
  -5   7   9        9.00       12.35      4.35 o 
  -4   7   9       15.04       15.45      3.47 o 
  -3   7   9       11.92       14.34      3.23 o 
  -2   7   9      456.27      442.95     15.24 o 
  -1   7   9      379.23      369.91     10.15 o 
   0   7   9      130.71      129.14      6.30 o 
   1   7   9      375.67      374.68     10.37 o 
   2   7   9      450.78      424.53     20.67 o 
   3   7   9       10.23       11.37      2.81 o 
   4   7   9       13.80       14.80      3.57 o 
   5   7   9        9.69        8.60      3.20 o 
   6   7   9       16.62       25.48      6.36 o 
   7   7   9        6.91        9.06      4.46 o 
  -7   8   9       25.21       22.56      6.46 o 
  -6   8   9       12.32       15.81      3.95 o 
  -5   8   9        8.50        7.24      3.28 o 
  -4   8   9      127.80      127.91      9.62 o 
  -3   8   9       40.07       39.93      4.87 o 
  -2   8   9       18.86       23.47      3.94 o 
  -1   8   9      708.50      702.12     19.20 o 
   0   8   9      291.85      284.25     16.85 o 
   1   8   9      709.34      696.71     21.06 o 
   2   8   9       20.04       25.27      3.76 o 
   3   8   9       43.03       44.78      5.00 o 
   4   8   9      128.76      122.43     12.70 o 
   5   8   9        8.45       10.64      3.54 o 
   6   8   9       11.85       11.50      5.12 o 
   7   8   9       25.37       28.95     10.37 o 
  -6   9   9        6.84        7.05      3.81 o 
  -5   9   9       21.27       18.01      4.17 o 
  -4   9   9        9.94        9.72      3.25 o 
  -3   9   9      171.54      161.58      9.34 o 
  -2   9   9       26.06       33.03      3.91 o 
  -1   9   9       24.67       26.71      5.25 o 
   0   9   9       32.20       40.25      4.34 o 
   1   9   9       26.16       35.10      4.30 o 
   2   9   9       28.36       35.05      4.40 o 
   3   9   9      167.93      141.73      7.55 o 
   4   9   9        8.84        5.98      2.91 o 
   5   9   9       20.67       22.74      4.66 o 
   6   9   9        6.25        4.91      4.18 o 
  -6  10   9        1.29        1.28      3.53 o 
  -5  10   9       46.58       53.36      6.58 o 
  -4  10   9      109.65       95.80      7.89 o 
  -3  10   9      149.86      150.13      9.27 o 
  -2  10   9      307.47      299.33     18.33 o 
  -1  10   9      212.06      209.23     12.44 o 
   0  10   9       29.49       30.08      5.60 o 
   1  10   9      207.14      207.43      8.66 o 
   2  10   9      311.18      325.90     10.76 o 
   3  10   9      150.37      155.56      9.75 o 
   4  10   9      107.10      100.48     15.01 o 
   5  10   9       45.19       44.69      6.09 o 
   6  10   9        1.45        1.37      3.76 o 
  -6  11   9        2.49        5.00      4.08 o 
  -5  11   9       49.51       53.75      6.76 o 
  -4  11   9       16.76       17.94      4.19 o 
  -3  11   9       40.75       39.92      4.69 o 
  -2  11   9      103.25       95.61      7.08 o 
  -1  11   9       54.98       54.20      7.40 o 
   0  11   9       77.66       92.30      8.51 o 
   1  11   9       54.08       48.22     15.66 o 
   2  11   9      103.32       96.80      6.40 o 
   3  11   9       39.63       29.90      5.73 o 
   4  11   9       15.83       14.81      4.01 o 
   5  11   9       51.00       50.58      6.68 o 
   6  11   9        2.34       14.20      5.47 o 
  -5  12   9       32.68       39.84      6.01 o 
  -4  12   9        1.07        1.31      2.34 o 
  -3  12   9       10.09       10.56      3.54 o 
  -2  12   9       80.94       75.56      7.15 o 
  -1  12   9       45.40       50.63      7.30 o 
   0  12   9       94.16       93.42     17.52 o 
   1  12   9       44.96       44.88      6.85 o 
   2  12   9       77.95       73.12     12.82 o 
   3  12   9       10.99       12.49      4.07 o 
   4  12   9        0.86        1.93      2.75 o 
   5  12   9       33.24       40.98      6.17 o 
  -5  13   9       28.89       37.15      5.80 o 
  -4  13   9        3.30        5.27      3.27 o 
  -3  13   9       16.61       13.35      3.71 o 
  -2  13   9       52.77       63.45      6.86 o 
  -1  13   9       27.69       28.66      6.09 o 
   0  13   9        3.28        4.40      3.46 o 
   1  13   9       29.50       35.05      6.30 o 
   2  13   9       53.66       55.26      7.54 o 
   3  13   9       16.64       15.07      6.66 o 
   4  13   9        2.95       -0.78      4.50 o 
   5  13   9       28.33       35.09      7.90 o 
  -4  14   9       45.75       48.43      6.49 o 
  -3  14   9       11.90       17.65      4.47 o 
  -2  14   9       38.07       42.19      5.83 o 
  -1  14   9      122.15      125.50     18.99 o 
   0  14   9      123.95      142.05     15.47 o 
   1  14   9      122.58      127.51     10.96 o 
   2  14   9       38.18       36.55      6.51 o 
   3  14   9       11.77       15.86      7.24 o 
  -4  15   9       29.07       33.47      5.63 o 
  -3  15   9       20.07       22.28      4.74 o 
  -2  15   9        7.40        2.97      3.53 o 
  -1  15   9       31.42       35.20      6.83 o 
   0  15   9        3.30        4.80      3.46 o 
   1  15   9       33.11       40.08      7.18 o 
   2  15   9        7.76        6.41      3.76 o 
   3  15   9       19.04       17.81      7.63 o 
  -3  16   9        1.60        2.60      3.99 o 
  -2  16   9        5.07        7.63      4.08 o 
  -1  16   9        9.49        8.63      4.28 o 
   0  16   9       74.22       72.64      9.62 o 
   1  16   9       10.46        9.72      6.75 o 
   2  16   9        4.66        6.13      3.94 o 
   3  16   9        1.54        1.17      4.70 o 
  -2  17   9       28.77       31.98      7.15 o 
  -1  17   9        3.00        1.93      4.00 o 
   0  17   9       27.88       34.32      6.99 o 
   1  17   9        3.24        5.59      3.53 o 
   2  17   9       28.75       34.10      6.92 o 
   0   0  10      477.94      586.63     21.17 o 
   1   0  10        1.88        0.63      1.74 o 
   2   0  10      233.02      215.39     16.14 o 
   3   0  10       94.73       89.57      7.10 o 
   4   0  10      881.14      925.45     45.14 o 
   5   0  10       35.19       48.18      5.61 o 
   6   0  10        3.98        3.50      2.85 o 
   7   0  10       14.56       22.65      5.93 o 
  -7   1  10        5.66        8.46      4.61 o 
  -6   1  10        0.72        1.58      2.78 o 
  -5   1  10      131.75      126.88      7.61 o 
  -4   1  10      351.80      353.32     11.53 o 
  -3   1  10      564.60      544.52     28.10 o 
  -2   1  10      216.61      185.07     11.40 o 
  -1   1  10      277.47      286.86     10.50 o 
   0   1  10        3.74        6.81      3.91 o 
   1   1  10      274.09      251.56      9.82 o 
   2   1  10      212.08      195.94      7.28 o 
   3   1  10      567.10      510.73     16.01 o 
   4   1  10      344.04      331.84     11.08 o 
   5   1  10      129.69      140.12      7.83 o 
   6   1  10        0.70        2.15      3.46 o 
   7   1  10        5.56        6.26      5.87 o 
  -7   2  10       27.19       34.54      7.06 o 
  -6   2  10      145.11      150.98     11.44 o 
  -5   2  10      216.37      207.11     16.41 o 
  -4   2  10      294.02      300.29     15.52 o 
  -3   2  10      309.91      303.92      8.18 o 
  -2   2  10      104.51      106.40      6.68 o 
  -1   2  10        0.15        1.06      2.35 o 
   0   2  10       61.58       52.98      5.47 o 
   1   2  10        0.31        1.08      1.78 o 
   2   2  10      101.66      109.19      5.75 o 
   3   2  10      309.76      285.67     12.19 o 
   4   2  10      291.70      300.01     14.95 o 
   5   2  10      216.24      222.32      8.31 o 
   6   2  10      144.57      129.22     14.88 o 
   7   2  10       27.77       26.23      8.81 o 
  -7   3  10        1.51        3.83      3.76 o 
  -6   3  10        7.87       12.99      3.71 o 
  -5   3  10       15.85       15.30      3.72 o 
  -4   3  10      122.62      127.14      7.23 o 
  -3   3  10      867.42      847.05     21.23 o 
  -2   3  10      277.21      276.14     16.45 o 
  -1   3  10       50.57       52.27      5.49 o 
   0   3  10        0.18        0.62      1.78 o 
   1   3  10       46.03       49.77      4.43 o 
   2   3  10      279.66      273.82      8.79 o 
   3   3  10      869.21      815.41     43.24 o 
   4   3  10      124.70      123.83      8.86 o 
   5   3  10       16.98       16.38      3.13 o 
   6   3  10        8.31        8.93      4.32 o 
   7   3  10        1.55        6.46      5.48 o 
  -7   4  10        4.23       10.37      7.44 o 
  -6   4  10        9.79        9.14      3.42 o 
  -5   4  10      191.43      187.51      9.24 o 
  -4   4  10      643.30      681.61     39.58 o 
  -3   4  10      188.48      189.78      9.50 o 
  -2   4  10       93.80       94.52      6.77 o 
  -1   4  10       90.40       87.29      6.36 o 
   0   4  10      146.56      147.35      8.17 o 
   1   4  10       86.90       88.83      5.20 o 
   2   4  10       97.63      100.84      5.72 o 
   3   4  10      191.06      169.32      9.69 o 
   4   4  10      655.22      681.58     53.71 o 
   5   4  10      193.20      185.32      9.26 o 
   6   4  10       10.82       10.11      4.74 o 
   7   4  10        4.18        7.44      6.46 o 
  -7   5  10       12.00       15.05      5.24 o 
  -6   5  10        4.20        3.49      2.97 o 
  -5   5  10      166.13      180.78      9.75 o 
  -4   5  10      574.95      533.65     14.58 o 
  -3   5  10      125.10      126.97      5.86 o 
  -2   5  10      550.74      475.50     28.81 o 
  -1   5  10     1154.94     1035.33     54.27 o 
   0   5  10       70.84       69.32      6.44 o 
   1   5  10     1147.76     1043.13     31.39 o 
   2   5  10      543.91      487.80     21.16 o 
   3   5  10      128.29      115.54      8.31 o 
   4   5  10      576.20      573.02     43.24 o 
   5   5  10      165.07      172.84     16.32 o 
   6   5  10        4.06        6.46      3.94 o 
   7   5  10       12.23       14.07      5.46 o 
  -7   6  10       26.55       29.68      6.95 o 
  -6   6  10       51.65       54.12      8.03 o 
  -5   6  10        5.89        9.15      3.25 o 
  -4   6  10        4.41        2.96      2.45 o 
  -3   6  10      394.42      354.35     13.74 o 
  -2   6  10       50.88       47.05      4.92 o 
  -1   6  10      206.28      167.12     26.34 o 
   0   6  10      150.70      137.99      6.63 o 
   1   6  10      208.29      186.43     10.29 o 
   2   6  10       49.71       43.55      4.62 o 
   3   6  10      387.52      325.53     17.34 o 
   4   6  10        3.81        3.42      2.58 o 
   5   6  10        6.35        8.79      3.32 o 
   6   6  10       51.21       56.71     10.28 o 
   7   6  10       26.16       39.39      7.75 o 
  -7   7  10        1.10        2.22      3.95 o 
  -6   7  10       35.97       36.90      5.46 o 
  -5   7  10       57.99       63.27      8.55 o 
  -4   7  10       19.15       17.35      3.69 o 
  -3   7  10      493.41      496.74     26.75 o 
  -2   7  10      183.79      172.29     10.25 o 
  -1   7  10      264.92      258.14     16.84 o 
   0   7  10      915.41      924.08     16.79 o 
   1   7  10      268.32      253.71     10.89 o 
   2   7  10      180.55      172.21      6.65 o 
   3   7  10      497.01      448.97     19.69 o 
   4   7  10       21.07       20.65      4.01 o 
   5   7  10       56.80       50.01      7.04 o 
   6   7  10       35.24       41.22      7.78 o 
   7   7  10        1.05        5.44      4.04 o 
  -6   8  10       12.79       14.22      4.03 o 
  -5   8  10       55.33       58.82      8.28 o 
  -4   8  10       96.31      104.13      7.03 o 
  -3   8  10      207.15      199.88     14.37 o 
  -2   8  10      564.53      593.81     28.32 o 
  -1   8  10      123.36      110.35      9.50 o 
   0   8  10        5.53        4.06      2.30 o 
   1   8  10      125.90      103.89      9.30 o 
   2   8  10      568.30      547.19     23.40 o 
   3   8  10      212.44      196.68     11.52 o 
   4   8  10       95.79      108.04      9.27 o 
   5   8  10       57.95       61.81      6.93 o 
   6   8  10       12.76       11.59      4.79 o 
  -6   9  10        1.04        2.67      2.91 o 
  -5   9  10       15.93       18.07      4.31 o 
  -4   9  10       15.02       16.96      4.04 o 
  -3   9  10       73.23       74.25      6.48 o 
  -2   9  10      548.62      538.25     29.32 o 
  -1   9  10       73.67       84.08      7.94 o 
   0   9  10     1016.75      936.29     58.65 o 
   1   9  10       73.87       80.66      5.83 o 
   2   9  10      548.04      526.33     23.88 o 
   3   9  10       73.61       61.84      6.02 o 
   4   9  10       16.00       18.96      4.98 o 
   5   9  10       16.63       22.33      4.68 o 
   6   9  10        0.94        4.61      4.08 o 
  -6  10  10       30.41       33.73      6.12 o 
  -5  10  10       33.18       29.40      5.25 o 
  -4  10  10        9.67        9.13      3.44 o 
  -3  10  10        5.39        7.91      2.97 o 
  -2  10  10        2.80        2.54      2.52 o 
  -1  10  10       88.48       96.34     11.84 o 
   0  10  10        2.55        6.09      3.62 o 
   1  10  10       88.42       92.83      6.24 o 
   2  10  10        3.02        3.45      2.45 o 
   3  10  10        4.75        5.95      2.81 o 
   4  10  10        8.85        6.16      3.67 o 
   5  10  10       34.41       27.00      5.24 o 
   6  10  10       30.49       38.98      8.81 o 
  -5  11  10        3.59        7.48      3.29 o 
  -4  11  10       29.24       31.92      5.36 o 
  -3  11  10       67.90       56.80      5.53 o 
  -2  11  10       51.80       57.53      6.30 o 
  -1  11  10      529.07      513.34     18.70 o 
   0  11  10       73.93       81.33      8.65 o 
   1  11  10      522.17      521.68     24.39 o 
   2  11  10       52.31       56.17      5.76 o 
   3  11  10       67.86       64.86      9.79 o 
   4  11  10       29.94       35.05      6.64 o 
   5  11  10        3.24        1.99      2.89 o 
  -5  12  10        8.48       12.58      3.92 o 
  -4  12  10       95.00       95.94      8.49 o 
  -3  12  10       82.95       81.07      7.75 o 
  -2  12  10       85.04       88.91      7.87 o 
  -1  12  10       76.33       84.01     17.52 o 
   0  12  10       36.60       43.73      6.92 o 
   1  12  10       77.06       84.43     14.98 o 
   2  12  10       83.58       80.49      8.58 o 
   3  12  10       82.26       80.03      8.77 o 
   4  12  10       97.47       97.88     10.31 o 
   5  12  10        8.23        8.80      3.88 o 
  -5  13  10        0.63        3.04      3.20 o 
  -4  13  10        7.04        8.67      4.62 o 
  -3  13  10       50.26       53.98      6.74 o 
  -2  13  10       11.44       12.82      4.56 o 
  -1  13  10       17.76       17.70      5.03 o 
   0  13  10       44.30       47.82      7.30 o 
   1  13  10       16.37       16.05      4.71 o 
   2  13  10       11.84       18.02      4.93 o 
   3  13  10       51.39       55.79     11.16 o 
   4  13  10        7.38        9.95      4.36 o 
   5  13  10        0.65        1.69      3.23 o 
  -4  14  10        9.71       12.28      4.03 o 
  -3  14  10       22.35       29.11      5.33 o 
  -2  14  10       26.58       27.43      7.73 o 
  -1  14  10       13.32       11.95      4.32 o 
   0  14  10       29.56       36.81      7.54 o 
   1  14  10       12.95       15.74      4.91 o 
   2  14  10       26.45       33.72      6.47 o 
   3  14  10       23.60       30.93      9.00 o 
   4  14  10        9.53       15.86      7.05 o 
  -3  15  10        0.08        0.95      2.91 o 
  -2  15  10        1.92        1.22      3.39 o 
  -1  15  10       18.19       20.91      5.40 o 
   0  15  10        5.61        7.58      5.68 o 
   1  15  10       18.15       17.43      5.16 o 
   2  15  10        1.78        2.87      3.39 o 
   3  15  10        0.08        2.35      4.31 o 
  -2  16  10        1.08        3.30      5.87 o 
  -1  16  10        1.49        1.76      3.45 o 
   0  16  10       26.60       27.44      6.05 o 
   1  16  10        1.42        1.84      3.15 o 
   2  16  10        1.16        3.77      3.65 o 
  -1  17  10       13.40       14.77      4.96 o 
   0  17  10        1.31        4.04      3.65 o 
   1  17  10       14.38       18.42      5.22 o 
   1   0  11      137.98      110.73      7.20 o 
   2   0  11       40.77       45.28      4.88 o 
   3   0  11      124.85      107.79      8.03 o 
   4   0  11       17.80       24.67      4.19 o 
   5   0  11       67.42       67.15      6.62 o 
   6   0  11       83.76       94.37      8.05 o 
   7   0  11        0.89       12.92      6.66 o 
  -7   1  11       25.33       25.12      6.30 o 
  -6   1  11       34.51       41.47      5.70 o 
  -5   1  11       99.78      104.19      7.81 o 
  -4   1  11      375.56      370.39     19.80 o 
  -3   1  11       56.59       49.01      6.49 o 
  -2   1  11      394.35      384.96     12.79 o 
  -1   1  11      387.91      381.06     12.77 o 
   0   1  11        2.06        3.78      2.40 o 
   1   1  11      390.30      382.67     12.79 o 
   2   1  11      402.67      385.70     16.14 o 
   3   1  11       54.56       51.86      6.64 o 
   4   1  11      376.42      364.46     23.70 o 
   5   1  11      101.46      104.80      7.35 o 
   6   1  11       34.24       41.25      5.65 o 
   7   1  11       24.53       19.58      7.83 o 
  -7   2  11       10.92        6.71      4.32 o 
  -6   2  11       19.58       22.85      4.62 o 
  -5   2  11       22.97       28.34      4.81 o 
  -4   2  11      126.39      128.09      8.94 o 
  -3   2  11       27.43       30.99      5.40 o 
  -2   2  11      489.77      466.46     14.20 o 
  -1   2  11      141.02      138.28      8.00 o 
   0   2  11      163.83      142.18      8.09 o 
   1   2  11      149.85      151.06      8.42 o 
   2   2  11      479.91      453.06     13.35 o 
   3   2  11       27.94       30.55      5.46 o 
   4   2  11      129.32      127.44      9.27 o 
   5   2  11       22.61       30.70      4.70 o 
   6   2  11       20.15       24.76      5.74 o 
   7   2  11       10.96       13.12      6.66 o 
  -7   3  11       26.18       30.07     11.26 o 
  -6   3  11       37.62       35.81      5.54 o 
  -5   3  11      151.93      151.73      8.73 o 
  -4   3  11      283.79      286.51     18.47 o 
  -3   3  11      725.90      712.29     34.45 o 
  -2   3  11      300.87      299.87     11.76 o 
  -1   3  11      267.12      251.83     11.26 o 
   0   3  11       48.64       34.72      5.10 o 
   1   3  11      265.64      251.02      8.78 o 
   2   3  11      299.54      307.76     16.72 o 
   3   3  11      712.73      643.03     26.76 o 
   4   3  11      282.22      250.67     23.01 o 
   5   3  11      146.73      151.84     10.59 o 
   6   3  11       38.33       45.88      6.09 o 
   7   3  11       26.19       35.43     10.37 o 
  -7   4  11       17.48       16.45      5.87 o 
  -6   4  11       43.60       45.91      6.01 o 
  -5   4  11      184.68      171.47      9.13 o 
  -4   4  11      113.75      124.24      7.57 o 
  -3   4  11      120.28      126.17      7.32 o 
  -2   4  11      292.94      268.29     11.32 o 
  -1   4  11      178.92      186.70     19.58 o 
   0   4  11      291.59      285.39     25.95 o 
   1   4  11      180.67      180.86      7.68 o 
   2   4  11      278.26      263.00      9.21 o 
   3   4  11      121.84      111.00      8.44 o 
   4   4  11      118.89      127.96      9.55 o 
   5   4  11      185.17      170.42     11.24 o 
   6   4  11       42.69       44.11      6.04 o 
   7   4  11       17.40       17.62      8.81 o 
  -7   5  11        2.24        0.59      5.48 o 
  -6   5  11       14.54       16.34      4.13 o 
  -5   5  11      164.19      174.74      9.32 o 
  -4   5  11       28.26       31.19      4.70 o 
  -3   5  11      304.41      288.82     12.76 o 
  -2   5  11      382.98      360.87     24.49 o 
  -1   5  11       70.16       68.16      6.91 o 
   0   5  11      578.35      548.44     24.11 o 
   1   5  11       71.06       58.96      5.31 o 
   2   5  11      379.16      364.77     17.96 o 
   3   5  11      298.47      251.89     12.39 o 
   4   5  11       26.70       25.78      5.33 o 
   5   5  11      167.45      185.48     11.18 o 
   6   5  11       15.25       15.76      5.40 o 
   7   5  11        1.93        3.82      4.43 o 
  -6   6  11       11.82       11.06      4.71 o 
  -5   6  11      102.72       97.66      8.04 o 
  -4   6  11       19.11       14.85      3.64 o 
  -3   6  11      514.24      507.67     15.84 o 
  -2   6  11       37.26       42.67      6.05 o 
  -1   6  11     1154.83     1067.43     89.38 o 
   0   6  11       52.18       51.98      5.00 o 
   1   6  11     1132.91     1081.79     31.13 o 
   2   6  11       37.00       36.02      4.39 o 
   3   6  11      517.56      467.43     18.22 o 
   4   6  11       18.30       14.66      4.40 o 
   5   6  11      103.82      105.92      9.51 o 
   6   6  11       11.86       13.15      5.07 o 
  -6   7  11       59.59       63.39      7.23 o 
  -5   7  11       58.55       65.75     13.41 o 
  -4   7  11       68.52       73.17      6.96 o 
  -3   7  11       16.05       20.70      3.41 o 
  -2   7  11       46.41       36.14      9.01 o 
  -1   7  11      196.55      190.90     17.72 o 
   0   7  11       18.99       21.28      3.59 o 
   1   7  11      195.67      184.70      9.10 o 
   2   7  11       44.67       40.77      4.81 o 
   3   7  11       15.91       19.91      4.77 o 
   4   7  11       69.21       67.36      8.35 o 
   5   7  11       58.03       62.69      6.93 o 
   6   7  11       56.81       57.56      8.91 o 
  -6   8  11       25.18       25.47      4.87 o 
  -5   8  11       27.64       24.27      6.16 o 
  -4   8  11      120.38      129.18      8.03 o 
  -3   8  11        4.83        6.21      2.87 o 
  -2   8  11      137.24      147.83     14.49 o 
  -1   8  11      328.46      330.83     20.37 o 
   0   8  11        8.97        6.88      2.33 o 
   1   8  11      331.44      312.42     12.72 o 
   2   8  11      138.68      148.22      9.30 o 
   3   8  11        5.45        3.00      2.40 o 
   4   8  11      120.54      124.20      9.83 o 
   5   8  11       26.45       23.44      4.87 o 
   6   8  11       25.26       23.40      6.11 o 
  -6   9  11       64.72       71.13      7.93 o 
  -5   9  11       18.30       16.66      4.26 o 
  -4   9  11       13.77       16.17      3.99 o 
  -3   9  11        7.05        6.61      3.10 o 
  -2   9  11       71.23       77.33     12.33 o 
  -1   9  11       22.82       25.74      5.53 o 
   0   9  11       25.55       19.59      4.91 o 
   1   9  11       22.02       23.92      3.93 o 
   2   9  11       69.43       71.58      5.40 o 
   3   9  11        6.59        3.61      2.52 o 
   4   9  11       14.61       14.45      4.84 o 
   5   9  11       19.27       17.94      5.33 o 
   6   9  11       65.57       78.18     10.65 o 
  -5  10  11       20.47       22.58      5.00 o 
  -4  10  11       30.49       30.00      5.18 o 
  -3  10  11      106.49      101.25      8.21 o 
  -2  10  11      158.89      141.17     14.88 o 
  -1  10  11      105.85       95.93      9.48 o 
   0  10  11      601.86      580.11     19.39 o 
   1  10  11      105.75       93.10      6.56 o 
   2  10  11      154.83      143.55      6.90 o 
   3  10  11      107.77       98.13      7.18 o 
   4  10  11       32.23       22.03      5.59 o 
   5  10  11       20.27       20.04      5.45 o 
  -5  11  11       45.61       59.39      8.75 o 
  -4  11  11       37.52       38.71      5.80 o 
  -3  11  11       11.59       11.72      4.50 o 
  -2  11  11       14.35       10.67      4.29 o 
  -1  11  11       29.37       30.66      6.07 o 
   0  11  11       82.34       88.63      9.13 o 
   1  11  11       30.12       38.20      6.49 o 
   2  11  11       14.01       14.39      3.73 o 
   3  11  11       12.77       11.86      3.40 o 
   4  11  11       37.83       36.87      6.90 o 
   5  11  11       45.92       52.69      8.52 o 
  -5  12  11        4.15        8.25      3.87 o 
  -4  12  11       26.87       23.59      6.05 o 
  -3  12  11        4.23        2.15      3.74 o 
  -2  12  11      167.91      162.72     11.76 o 
  -1  12  11       55.12       61.77      8.27 o 
   0  12  11       45.91       49.36      7.60 o 
   1  12  11       55.62       66.05      8.37 o 
   2  12  11      171.79      180.74     16.35 o 
   3  12  11        4.25        7.37      3.23 o 
   4  12  11       27.33       24.29      6.09 o 
   5  12  11        4.34        4.66      3.48 o 
  -4  13  11       26.67       39.61      7.38 o 
  -3  13  11       20.25       20.59      4.54 o 
  -2  13  11       13.15       17.96      5.07 o 
  -1  13  11        4.16        1.64      3.09 o 
   0  13  11        0.17        5.00      4.01 o 
   1  13  11        4.01        7.11      3.73 o 
   2  13  11       12.96       17.26      4.76 o 
   3  13  11       19.97       22.32      7.63 o 
   4  13  11       27.37       24.41      5.93 o 
  -4  14  11       26.00       24.45      6.09 o 
  -3  14  11       14.38       19.45      4.49 o 
  -2  14  11       22.95       25.42      5.73 o 
  -1  14  11       51.67       54.91      8.35 o 
   0  14  11        8.80        9.18      4.28 o 
   1  14  11       50.96       56.98      8.52 o 
   2  14  11       22.56       22.84      5.74 o 
   3  14  11       14.96       18.99      7.05 o 
   4  14  11       25.95       20.16      7.24 o 
  -3  15  11        3.31        4.87      3.38 o 
  -2  15  11       40.95       42.48      7.72 o 
  -1  15  11        5.22        5.15      4.70 o 
   0  15  11       20.39       22.16      7.05 o 
   1  15  11        5.09        5.75      3.81 o 
   2  15  11       41.58       49.88      8.10 o 
  -2  16  11       12.22       19.17      5.87 o 
  -1  16  11       35.44       40.87      7.61 o 
   0  16  11        4.76        8.09      4.36 o 
   1  16  11       35.16       30.31      6.57 o 
   2  16  11       12.86       13.80      4.82 o 
   0   0  12     1244.18     1299.12     35.14 o 
   1   0  12       20.91       15.11      3.80 o 
   2   0  12       18.85       11.69      3.15 o 
   3   0  12       97.76      103.18      8.29 o 
   4   0  12      365.89      344.93     30.36 o 
   5   0  12        0.24        2.86      2.79 o 
   6   0  12       35.10       30.37      5.25 o 
   7   0  12        0.38        1.76      6.07 o 
  -7   1  12        9.85       14.53      5.71 o 
  -6   1  12       48.85       56.73      6.82 o 
  -5   1  12      186.38      206.52     11.02 o 
  -4   1  12      632.00      565.63     22.54 o 
  -3   1  12      358.77      355.77     14.66 o 
  -2   1  12      352.69      392.01     13.72 o 
  -1   1  12      321.73      315.33     12.37 o 
   0   1  12        8.32        5.45      3.04 o 
   1   1  12      322.27      304.00     14.30 o 
   2   1  12      348.78      358.88     13.71 o 
   3   1  12      363.80      377.18     15.17 o 
   4   1  12      636.61      595.52     37.63 o 
   5   1  12      185.99      196.85     12.18 o 
   6   1  12       49.07       59.33      6.96 o 
   7   1  12       10.24       19.97      8.81 o 
  -7   2  12       17.64       23.06      6.27 o 
  -6   2  12       27.17       35.66      5.44 o 
  -5   2  12      212.49      216.11     12.62 o 
  -4   2  12      118.85      120.36      9.70 o 
  -3   2  12       23.40       24.15      5.87 o 
  -2   2  12      215.62      219.53     10.51 o 
  -1   2  12       10.51       16.80      3.93 o 
   0   2  12     1097.84     1092.29     22.96 o 
   1   2  12       11.90       15.46      3.79 o 
   2   2  12      209.83      202.29     12.51 o 
   3   2  12       22.14       19.28      4.64 o 
   4   2  12      117.59      112.88      9.14 o 
   5   2  12      211.87      199.55     12.92 o 
   6   2  12       28.78       33.22      6.85 o 
   7   2  12       18.23       18.60      8.03 o 
  -7   3  12       19.53       27.82      6.91 o 
  -6   3  12       18.40       21.45      4.74 o 
  -5   3  12      146.72      142.36     13.34 o 
  -4   3  12       89.94       93.27      7.54 o 
  -3   3  12       14.45       12.55      4.01 o 
  -2   3  12      325.49      300.30     12.35 o 
  -1   3  12      159.37      164.73      9.31 o 
   0   3  12      679.07      690.65     49.21 o 
   1   3  12      160.97      150.30      7.27 o 
   2   3  12      325.46      303.84     10.19 o 
   3   3  12       16.44       17.25      4.62 o 
   4   3  12       86.87       86.88      9.06 o 
   5   3  12      145.86      143.51     10.66 o 
   6   3  12       18.68       18.10      5.33 o 
   7   3  12       19.50       22.32      8.81 o 
  -6   4  12       81.96       95.38      8.51 o 
  -5   4  12       48.96       51.55      6.31 o 
  -4   4  12       11.65       11.13      3.49 o 
  -3   4  12       35.65       27.44      5.38 o 
  -2   4  12       93.02       85.62      7.10 o 
  -1   4  12      314.87      312.26     12.71 o 
   0   4  12      121.70      124.00      9.69 o 
   1   4  12      308.00      299.14     10.13 o 
   2   4  12       91.19       89.05      5.94 o 
   3   4  12       33.49       30.77      5.73 o 
   4   4  12       11.67       12.93      4.46 o 
   5   4  12       49.19       47.85      7.68 o 
   6   4  12       79.85       92.31     10.37 o 
  -6   5  12       98.06      102.30      8.84 o 
  -5   5  12       10.61       11.86      3.75 o 
  -4   5  12       28.83       35.12      6.26 o 
  -3   5  12      552.40      540.20     33.51 o 
  -2   5  12       24.18       25.95      4.94 o 
  -1   5  12      277.52      246.92     11.63 o 
   0   5  12     1233.38     1192.23     60.05 o 
   1   5  12      274.08      248.02     10.42 o 
   2   5  12       25.57       20.28      3.72 o 
   3   5  12      553.21      501.92     33.31 o 
   4   5  12       28.42       23.37      5.38 o 
   5   5  12       11.16       12.55      4.50 o 
   6   5  12       97.66       91.30     16.84 o 
  -6   6  12       22.02       25.13      6.24 o 
  -5   6  12       40.42       42.48      5.94 o 
  -4   6  12      109.62       97.21      7.64 o 
  -3   6  12      136.59      128.07      9.40 o 
  -2   6  12      119.81      116.26      9.30 o 
  -1   6  12      552.91      498.04     17.54 o 
   0   6  12       19.85       22.20      3.80 o 
   1   6  12      554.97      493.50     13.37 o 
   2   6  12      115.86      106.10      6.50 o 
   3   6  12      132.53      114.04      9.07 o 
   4   6  12      112.18       88.80      9.34 o 
   5   6  12       42.24       42.41      8.81 o 
   6   6  12       22.83       27.88      6.23 o 
  -6   7  12        0.05        0.92      4.08 o 
  -5   7  12       26.01       30.46      5.30 o 
  -4   7  12       60.39       62.30      6.71 o 
  -3   7  12        4.35        5.96      2.79 o 
  -2   7  12      250.28      237.87     18.12 o 
  -1   7  12      216.19      210.27     22.81 o 
   0   7  12        0.36        0.00      2.08 o 
   1   7  12      215.68      203.57      9.21 o 
   2   7  12      242.43      229.15     12.47 o 
   3   7  12        4.86        6.63      3.53 o 
   4   7  12       62.94       55.74      7.89 o 
   5   7  12       25.22       24.81      5.87 o 
   6   7  12        0.03        0.78      4.89 o 
  -6   8  12       94.06      109.58      9.27 o 
  -5   8  12       62.15       72.76      9.55 o 
  -4   8  12       90.95       88.77      7.84 o 
  -3   8  12       23.15       19.97      4.18 o 
  -2   8  12       73.17       71.23      7.95 o 
  -1   8  12       21.14       19.63      4.68 o 
   0   8  12     1169.92     1057.47     34.21 o 
   1   8  12       20.83       16.66      3.87 o 
   2   8  12       75.29       76.83      6.34 o 
   3   8  12       21.75       17.39      4.84 o 
   4   8  12       89.71       86.53      9.62 o 
   5   8  12       64.97       69.77     11.84 o 
   6   8  12       94.55      103.56     16.84 o 
  -5   9  12        2.85        3.43      3.10 o 
  -4   9  12       40.19       49.42      8.02 o 
  -3   9  12       22.73       21.12      4.28 o 
  -2   9  12      105.12      124.13     13.90 o 
  -1   9  12      147.62      154.49     14.68 o 
   0   9  12      278.88      255.69     24.97 o 
   1   9  12      145.16      134.61      6.70 o 
   2   9  12      106.08      120.77      6.40 o 
   3   9  12       21.08       15.04      4.56 o 
   4   9  12       39.82       42.68      7.34 o 
   5   9  12        2.65        4.69      3.79 o 
  -5  10  12       22.10       31.17      5.64 o 
  -4  10  12       18.76       22.18      4.70 o 
  -3  10  12       14.78       27.79      6.29 o 
  -2  10  12       43.94       59.32     11.75 o 
  -1  10  12       12.00       12.14      6.07 o 
   0  10  12      100.13      113.62      9.20 o 
   1  10  12       12.76       16.89      4.01 o 
   2  10  12       42.95       47.14      4.94 o 
   3  10  12       14.94       15.39      5.09 o 
   4  10  12       18.24       28.78      9.20 o 
   5  10  12       22.33       19.20      5.47 o 
  -5  11  12        0.30        2.50      3.19 o 
  -4  11  12       19.42       23.49      5.77 o 
  -3  11  12       24.69       31.19      6.69 o 
  -2  11  12        1.00        4.70      5.29 o 
  -1  11  12        5.37        0.58      3.17 o 
   0  11  12       25.34       36.18      6.52 o 
   1  11  12        5.01        3.03      3.15 o 
   2  11  12        1.04        2.83      2.65 o 
   3  11  12       25.57       23.95      5.68 o 
   4  11  12       20.01       16.90      5.05 o 
   5  11  12        0.27        1.77      3.51 o 
  -4  12  12       23.31       31.87      6.94 o 
  -3  12  12       30.13       38.56     10.38 o 
  -2  12  12       14.62       18.79      5.26 o 
  -1  12  12       54.21       59.37      8.58 o 
   0  12  12       54.03       49.91      7.47 o 
   1  12  12       54.68       54.21      7.89 o 
   2  12  12       13.89       15.90      3.96 o 
   3  12  12       30.57       31.41      8.22 o 
   4  12  12       23.98       25.50      6.15 o 
  -4  13  12        6.63        7.92      4.56 o 
  -3  13  12       16.11       30.15      9.40 o 
  -2  13  12        3.72        1.33      3.01 o 
  -1  13  12       49.78       46.60      7.68 o 
   0  13  12       38.07       51.19      8.08 o 
   1  13  12       48.59       52.52      9.10 o 
   2  13  12        4.35        3.96      3.47 o 
   3  13  12       16.70       11.35      6.85 o 
   4  13  12        6.05        5.68      5.29 o 
  -3  14  12       36.34       47.76     11.55 o 
  -2  14  12       24.23       31.88      6.57 o 
  -1  14  12        0.37        1.01      2.95 o 
   0  14  12        1.00       -0.97      3.15 o 
   1  14  12        0.31        4.21      3.74 o 
   2  14  12       24.64       26.99      6.26 o 
   3  14  12       35.35       37.78     10.18 o 
  -2  15  12       11.72       17.15      5.68 o 
  -1  15  12       16.36       15.19      5.12 o 
   0  15  12        1.34        2.66      3.39 o 
   1  15  12       16.61       19.15      5.04 o 
   2  15  12       11.66       17.88      5.35 o 
   0  16  12       10.20       21.06      5.87 o 
   1   0  13        3.57        1.86      2.70 o 
   2   0  13      811.12      719.15     23.57 o 
   3   0  13      856.94      828.46     34.80 o 
   4   0  13        4.54        3.90      3.52 o 
   5   0  13        5.84        3.54      3.37 o 
   6   0  13       47.66       66.67      7.46 o 
  -6   1  13        6.02        5.18      3.34 o 
  -5   1  13       28.18       30.47      6.36 o 
  -4   1  13       48.68       44.05      6.92 o 
  -3   1  13      348.53      320.65     14.54 o 
  -2   1  13      373.74      353.17     13.63 o 
  -1   1  13      651.58      628.47     19.21 o 
   0   1  13       18.06       23.78      4.99 o 
   1   1  13      636.72      626.12     19.99 o 
   2   1  13      379.37      342.53     11.23 o 
   3   1  13      339.70      296.99     18.41 o 
   4   1  13       47.68       50.02      7.40 o 
   5   1  13       29.16       30.73      6.50 o 
   6   1  13        5.75        8.42      4.57 o 
  -6   2  13       69.95       76.39      7.80 o 
  -5   2  13       38.80       48.23      6.35 o 
  -4   2  13       22.82       30.27      5.91 o 
  -3   2  13      327.10      298.08     17.73 o 
  -2   2  13       19.23       22.72      5.87 o 
  -1   2  13       86.75       78.25      7.30 o 
   0   2  13        2.24        1.27      2.63 o 
   1   2  13       85.18       79.15      7.58 o 
   2   2  13       18.96       18.47      3.53 o 
   3   2  13      321.46      298.41     15.57 o 
   4   2  13       24.47       28.09      5.88 o 
   5   2  13       39.13       42.59      7.26 o 
   6   2  13       70.54       79.03      9.83 o 
  -6   3  13       16.15       20.02      4.70 o 
  -5   3  13       99.16      119.05      8.43 o 
  -4   3  13       61.31       55.39      9.20 o 
  -3   3  13       28.49       33.70      7.73 o 
  -2   3  13       90.70       89.39      7.89 o 
  -1   3  13        5.62        6.59      4.50 o 
   0   3  13      369.00      359.28     14.06 o 
   1   3  13        5.76        3.78      2.34 o 
   2   3  13       91.63       85.59      6.38 o 
   3   3  13       26.99       24.86      5.43 o 
   4   3  13       60.11       71.85      8.79 o 
   5   3  13      100.61      107.15     10.22 o 
   6   3  13       16.47       20.27      5.52 o 
  -6   4  13       28.23       34.68      5.86 o 
  -5   4  13       43.67       46.81      6.25 o 
  -4   4  13       19.04       16.72      7.34 o 
  -3   4  13      383.95      359.64     22.92 o 
  -2   4  13      176.83      169.98      9.92 o 
  -1   4  13      575.88      558.36     17.57 o 
   0   4  13       68.32       64.37      7.18 o 
   1   4  13      573.63      564.14     14.39 o 
   2   4  13      172.29      163.42      8.24 o 
   3   4  13      391.13      355.81     15.44 o 
   4   4  13       19.95       14.65      4.70 o 
   5   4  13       46.22       50.18      8.00 o 
   6   4  13       28.33       33.26      6.90 o 
  -6   5  13       18.70       24.47      5.09 o 
  -5   5  13       66.26       69.68      7.43 o 
  -4   5  13       62.71       69.70      7.18 o 
  -3   5  13       55.13       43.35      6.78 o 
  -2   5  13      164.45      153.28      9.73 o 
  -1   5  13        6.85        5.68      3.31 o 
   0   5  13      347.35      323.20     13.78 o 
   1   5  13        7.84        8.65      2.76 o 
   2   5  13      160.11      149.43     11.58 o 
   3   5  13       53.82       42.36      6.57 o 
   4   5  13       62.30       60.63      8.14 o 
   5   5  13       65.48       65.74      8.99 o 
   6   5  13       18.64       20.12      5.63 o 
  -6   6  13       10.61        8.60      4.74 o 
  -5   6  13        9.50       13.05      3.87 o 
  -4   6  13       86.61       93.29      8.06 o 
  -3   6  13       42.50       45.17      7.08 o 
  -2   6  13      204.36      189.06     15.47 o 
  -1   6  13       89.46       81.96      8.29 o 
   0   6  13       11.62        9.38      2.96 o 
   1   6  13       90.40       87.50      6.43 o 
   2   6  13      201.19      177.69      8.61 o 
   3   6  13       42.09       37.04      6.49 o 
   4   6  13       85.01       84.30      9.54 o 
   5   6  13        9.22       11.07      4.70 o 
   6   6  13       11.09       13.12      4.71 o 
  -6   7  13       22.36       28.73      6.36 o 
  -5   7  13        6.87        5.08      3.32 o 
  -4   7  13        3.95        5.51      3.17 o 
  -3   7  13      109.18      106.04      9.39 o 
  -2   7  13      147.78      143.38      9.74 o 
  -1   7  13      211.43      201.87     21.74 o 
   0   7  13      177.49      149.52      7.94 o 
   1   7  13      208.12      197.88     14.47 o 
   2   7  13      148.93      146.28      8.02 o 
   3   7  13      108.78      100.35      9.46 o 
   4   7  13        4.41        7.50      4.40 o 
   5   7  13        7.36        7.91      4.21 o 
   6   7  13       22.71       27.20      6.23 o 
  -5   8  13       10.93       15.07      7.63 o 
  -4   8  13       34.93       37.21      5.70 o 
  -3   8  13      246.38      245.51     13.34 o 
  -2   8  13      187.31      160.34     10.76 o 
  -1   8  13      131.07      118.66      9.25 o 
   0   8  13       54.33       42.01      5.23 o 
   1   8  13      127.12      119.30      7.41 o 
   2   8  13      189.67      169.93     11.71 o 
   3   8  13      246.66      220.75     12.93 o 
   4   8  13       37.12       32.18      6.21 o 
   5   8  13       10.97       12.13      4.36 o 
  -5   9  13       15.10       15.27      4.32 o 
  -4   9  13       21.46       22.98      6.02 o 
  -3   9  13       28.71       35.99      6.38 o 
  -2   9  13       15.27       12.10      4.23 o 
  -1   9  13      151.11      137.68     10.10 o 
   0   9  13        2.39        1.67      3.25 o 
   1   9  13      153.38      146.42      8.20 o 
   2   9  13       15.52       12.24      3.30 o 
   3   9  13       28.15       28.14      6.07 o 
   4   9  13       22.09       21.43      5.59 o 
   5   9  13       15.66       17.24      5.26 o 
  -5  10  13       17.05       28.74      6.61 o 
  -4  10  13       13.69       13.77      4.23 o 
  -3  10  13       22.40       25.45      8.42 o 
  -2  10  13       50.38       58.79     13.61 o 
  -1  10  13        3.70        5.95      5.48 o 
   0  10  13       81.23       90.72      9.55 o 
   1  10  13        3.40        4.88      3.39 o 
   2  10  13       51.93       57.35      7.20 o 
   3  10  13       23.00       29.15      5.97 o 
   4  10  13       14.64       11.63      4.80 o 
   5  10  13       16.76       25.81      6.10 o 
  -4  11  13       20.00       21.79      5.99 o 
  -3  11  13        7.14       10.57      7.24 o 
  -2  11  13       75.42       81.05     13.31 o 
  -1  11  13        6.61        5.87      5.09 o 
   0  11  13       64.16       62.41      6.92 o 
   1  11  13        6.41        7.28      3.15 o 
   2  11  13       76.16       90.37      9.89 o 
   3  11  13        7.29        4.88      3.79 o 
   4  11  13       18.97       18.67      5.33 o 
  -4  12  13       34.81       44.83      7.97 o 
  -3  12  13       53.67       43.07     11.16 o 
  -2  12  13       25.01       26.43      8.22 o 
  -1  12  13       26.24       31.52      9.00 o 
   0  12  13      100.91      105.27     10.79 o 
   1  12  13       26.72       31.28      5.15 o 
   2  12  13       24.35       20.36      4.44 o 
   3  12  13       54.73       41.70     10.38 o 
   4  12  13       34.86       37.06      8.22 o 
  -3  13  13        9.05       12.14      6.85 o 
  -2  13  13       16.16       20.16      7.44 o 
  -1  13  13        6.83        6.86      4.09 o 
   0  13  13        0.07       -0.78      2.82 o 
   1  13  13        7.09        8.81      4.01 o 
   2  13  13       16.47       10.40      4.46 o 
   3  13  13        9.50        5.09      4.89 o 
  -2  14  13        1.22        5.29      6.07 o 
  -1  14  13       61.31       82.96     10.20 o 
   0  14  13       15.60       14.76      5.05 o 
   1  14  13       61.82       77.58     10.04 o 
   2  14  13        1.16        1.27      3.53 o 
  -1  15  13       45.71       45.72     12.23 o 
   0  15  13        2.32        1.79      3.65 o 
   1  15  13       47.41       51.56      8.43 o 
   0   0  14     1825.67     1742.74     44.79 o 
   1   0  14        6.56        5.92      3.31 o 
   2   0  14        4.10        3.97      2.40 o 
   3   0  14       48.28       51.56      7.54 o 
   4   0  14       13.33        7.84      3.90 o 
   5   0  14        5.36        1.92      3.45 o 
   6   0  14       86.10       95.45     11.00 o 
  -6   1  14       33.07       40.09      7.60 o 
  -5   1  14       23.62       26.45      6.07 o 
  -4   1  14       23.19       14.82      4.70 o 
  -3   1  14       39.66       38.13      6.74 o 
  -2   1  14       60.78       56.01      6.97 o 
  -1   1  14       75.57       75.16      7.81 o 
   0   1  14      174.03      173.20     11.65 o 
   1   1  14       74.77       70.51      7.61 o 
   2   1  14       61.05       58.14      6.09 o 
   3   1  14       41.49       37.13      6.35 o 
   4   1  14       22.20       12.30      4.62 o 
   5   1  14       23.94       23.39      6.02 o 
   6   1  14       32.65       38.90      7.47 o 
  -6   2  14       21.00       20.72      4.76 o 
  -5   2  14       18.34       20.60      5.59 o 
  -4   2  14      194.14      208.45     12.93 o 
  -3   2  14      176.96      187.30     11.75 o 
  -2   2  14       45.40       42.85      6.30 o 
  -1   2  14      222.37      218.70     11.55 o 
   0   2  14       61.68       53.82      7.06 o 
   1   2  14      223.65      243.02     11.96 o 
   2   2  14       42.55       43.10      5.24 o 
   3   2  14      172.31      167.14     11.08 o 
   4   2  14      195.70      206.14     12.80 o 
   5   2  14       18.03       22.14      5.68 o 
   6   2  14       20.86       18.90      5.81 o 
  -6   3  14       19.30       20.34      4.81 o 
  -5   3  14      107.74      109.40     11.07 o 
  -4   3  14      151.06      144.59     10.85 o 
  -3   3  14       52.84       49.68      7.54 o 
  -2   3  14       58.11       61.22      7.20 o 
  -1   3  14      162.84      165.99     10.57 o 
   0   3  14        2.26        3.27      3.04 o 
   1   3  14      162.40      152.61      8.02 o 
   2   3  14       55.74       59.05      5.95 o 
   3   3  14       51.68       41.91      6.92 o 
   4   3  14      146.20      136.41     10.73 o 
   5   3  14      108.44      107.36     11.14 o 
   6   3  14       19.22       23.00      6.33 o 
  -6   4  14        9.41       16.56      4.52 o 
  -5   4  14       76.52       81.11      9.92 o 
  -4   4  14       48.62       44.94      7.50 o 
  -3   4  14       15.67       16.27      7.14 o 
  -2   4  14      148.65      156.09     13.22 o 
  -1   4  14      299.15      300.44     23.21 o 
   0   4  14        6.57        5.17      3.39 o 
   1   4  14      289.39      266.12     10.44 o 
   2   4  14      148.65      159.44     10.67 o 
   3   4  14       14.04       18.24      5.02 o 
   4   4  14       48.55       43.37      7.40 o 
   5   4  14       77.80       73.83      9.68 o 
   6   4  14        9.52       11.53      4.91 o 
  -6   5  14       47.06       61.49      7.55 o 
  -5   5  14        7.38        8.32      3.59 o 
  -4   5  14       36.24       37.94      7.12 o 
  -3   5  14       35.90       40.82      7.08 o 
  -2   5  14      124.28      116.31      8.99 o 
  -1   5  14       43.37       37.26      6.29 o 
   0   5  14        3.39        4.27      3.31 o 
   1   5  14       43.45       43.76      5.38 o 
   2   5  14      122.64      110.18      7.18 o 
   3   5  14       36.23       35.01      6.52 o 
   4   5  14       36.38       35.25      6.83 o 
   5   5  14        7.24       10.06      4.84 o 
   6   5  14       47.37       41.50      7.38 o 
  -5   6  14       24.13       33.67      5.52 o 
  -4   6  14       61.64       65.65      8.86 o 
  -3   6  14       56.47       53.06      7.78 o 
  -2   6  14      147.08      142.93     10.04 o 
  -1   6  14        1.60        2.15      3.05 o 
   0   6  14      238.34      244.42     11.41 o 
   1   6  14        1.10        1.85      2.49 o 
   2   6  14      143.69      148.55      8.66 o 
   3   6  14       56.24       57.23      8.09 o 
   4   6  14       60.06       68.65     12.92 o 
   5   6  14       23.93       26.63      6.17 o 
  -5   7  14       28.13       25.98      5.32 o 
  -4   7  14       10.87       13.67      4.74 o 
  -3   7  14       35.23       36.44      6.49 o 
  -2   7  14       36.81       39.00      6.47 o 
  -1   7  14       30.69       35.00      6.21 o 
   0   7  14        0.45        1.62      2.41 o 
   1   7  14       29.85       33.74      5.55 o 
   2   7  14       37.11       38.50      5.12 o 
   3   7  14       34.16       30.84      6.56 o 
   4   7  14       10.50       11.55      4.29 o 
   5   7  14       26.23       21.64      6.02 o 
  -5   8  14       14.17       19.20      5.91 o 
  -4   8  14        1.65        3.97      3.80 o 
  -3   8  14       84.44       77.81      9.26 o 
  -2   8  14      106.41      119.18      9.64 o 
  -1   8  14        5.60       10.40      4.12 o 
   0   8  14      105.14      115.99      7.55 o 
   1   8  14        5.50       10.89      3.30 o 
   2   8  14      106.59      106.31      9.55 o 
   3   8  14       84.56       84.34      9.75 o 
   4   8  14        1.84        4.15      3.73 o 
   5   8  14       14.05       14.25      4.90 o 
  -5   9  14       61.18       75.13     10.38 o 
  -4   9  14       23.12       28.38      9.79 o 
  -3   9  14       43.00       42.68      7.33 o 
  -2   9  14        8.91        5.43      3.81 o 
  -1   9  14        1.56        0.58      2.97 o 
   0   9  14       14.10       24.87      5.85 o 
   1   9  14        1.40        1.50      2.47 o 
   2   9  14        9.31        9.67      3.85 o 
   3   9  14       44.23       41.89      7.13 o 
   4   9  14       23.33       19.24      5.43 o 
   5   9  14       60.90       55.64      8.79 o 
  -4  10  14       24.56       16.64      7.63 o 
  -3  10  14       26.43       25.06      9.40 o 
  -2  10  14       16.88       14.28      4.60 o 
  -1  10  14       89.23       91.32     10.28 o 
   0  10  14      156.75      151.21     11.13 o 
   1  10  14       90.31       97.47      9.50 o 
   2  10  14       17.66       16.89      5.04 o 
   3  10  14       25.08       28.04      6.24 o 
   4  10  14       24.32       19.81      5.47 o 
  -4  11  14        9.84       20.55      8.22 o 
  -3  11  14        1.77        5.09      5.68 o 
  -2  11  14        3.51        3.94      3.57 o 
  -1  11  14       40.43       42.11      7.40 o 
   0  11  14        8.51        6.55      3.94 o 
   1  11  14       40.03       37.30      6.92 o 
   2  11  14        3.89        6.66      5.48 o 
   3  11  14        1.90        2.31      3.43 o 
   4  11  14        9.29       11.30      4.23 o 
  -3  12  14       16.52       27.21      9.00 o 
  -2  12  14       13.52       17.05      5.18 o 
  -1  12  14      142.61      139.55     11.19 o 
   0  12  14        3.63        6.27      3.87 o 
   1  12  14      143.99      155.92     18.70 o 
   2  12  14       13.59       13.90      6.85 o 
   3  12  14       17.47       18.60      7.44 o 
  -2  13  14       72.48       88.88     15.47 o 
  -1  13  14        6.67        9.97      4.35 o 
   0  13  14        4.22        3.72      3.60 o 
   1  13  14        6.53       12.64      3.83 o 
   2  13  14       72.44       78.61     10.11 o 
  -1  14  14       11.64       14.49      7.24 o 
   0  14  14        4.39        3.43      4.01 o 
   1  14  14       11.64       14.16      5.34 o 
   1   0  15        9.37        5.77      3.60 o 
   2   0  15       20.57       17.11      3.83 o 
   3   0  15        3.99        1.53      3.15 o 
   4   0  15       56.83       67.46      9.13 o 
   5   0  15       12.38       16.54      5.26 o 
   6   0  15        0.39        3.73      5.58 o 
  -6   1  15        2.37        4.34      3.94 o 
  -5   1  15       54.59       57.88      8.77 o 
  -4   1  15       56.04       65.00      9.06 o 
  -3   1  15       35.32       42.84      7.18 o 
  -2   1  15      275.71      283.10     11.13 o 
  -1   1  15      276.77      273.75     13.26 o 
   0   1  15       68.62       65.81      7.94 o 
   1   1  15      280.06      276.62     14.30 o 
   2   1  15      277.29      294.41     14.60 o 
   3   1  15       35.57       36.63      7.83 o 
   4   1  15       55.05       55.78      8.91 o 
   5   1  15       54.08       56.94      8.85 o 
   6   1  15        2.42        4.24      3.94 o 
  -5   2  15       18.78       18.02      5.47 o 
  -4   2  15        3.02        3.19      3.23 o 
  -3   2  15      123.01      105.41     10.45 o 
  -2   2  15       90.54       82.42      8.60 o 
  -1   2  15       99.62       92.10      8.53 o 
   0   2  15       43.74       42.49      6.50 o 
   1   2  15       97.59       97.92      8.44 o 
   2   2  15       92.15       82.10      7.04 o 
   3   2  15      123.77      103.29      9.69 o 
   4   2  15        3.09        1.17      3.32 o 
   5   2  15       17.53       23.71      5.99 o 
  -5   3  15       12.40       16.25      5.54 o 
  -4   3  15        6.59        6.66      3.93 o 
  -3   3  15       72.51       72.20      8.92 o 
  -2   3  15       28.83       30.88      5.95 o 
  -1   3  15      155.59      142.41      9.90 o 
   0   3  15      392.46      384.67     15.86 o 
   1   3  15      153.63      145.01      9.66 o 
   2   3  15       29.62       30.76      4.82 o 
   3   3  15       72.36       66.87      8.65 o 
   4   3  15        6.81        7.31      3.95 o 
   5   3  15       12.47       14.74      4.93 o 
  -5   4  15       23.99       39.97      7.82 o 
  -4   4  15        5.18        9.45      4.40 o 
  -3   4  15       39.08       43.86      7.83 o 
  -2   4  15      178.59      169.46     10.85 o 
  -1   4  15       40.70       36.53      6.44 o 
   0   4  15      137.17      135.53      9.74 o 
   1   4  15       41.17       33.14      5.00 o 
   2   4  15      177.39      165.26      8.76 o 
   3   4  15       36.86       35.52      6.52 o 
   4   4  15        5.34        8.57      4.12 o 
   5   4  15       23.96       39.06      7.32 o 
  -5   5  15       10.10        6.21      4.00 o 
  -4   5  15       90.92       96.68     10.64 o 
  -3   5  15        6.05        5.58      3.84 o 
  -2   5  15      238.94      242.46     12.99 o 
  -1   5  15       63.62       68.45      8.27 o 
   0   5  15      201.39      204.05     11.98 o 
   1   5  15       65.59       61.42      6.42 o 
   2   5  15      237.12      236.35     10.52 o 
   3   5  15        6.27        9.92      4.35 o 
   4   5  15       90.27       98.97     10.79 o 
   5   5  15        9.72        8.13      4.21 o 
  -5   6  15       19.82       21.25      5.74 o 
  -4   6  15       36.51       38.54      7.33 o 
  -3   6  15        8.43        9.12      4.22 o 
  -2   6  15       20.47       20.86      5.24 o 
  -1   6  15       36.84       38.32      6.75 o 
   0   6  15        0.51        3.09      2.59 o 
   1   6  15       36.13       31.36      4.84 o 
   2   6  15       20.61       22.13      4.29 o 
   3   6  15        9.12        8.21      4.07 o 
   4   6  15       37.01       32.86      6.78 o 
   5   6  15       20.79       24.77      6.02 o 
  -5   7  15       18.21       21.29      6.16 o 
  -4   7  15       27.64       30.59      6.71 o 
  -3   7  15       34.91       39.46      7.19 o 
  -2   7  15        6.34       11.50      4.37 o 
  -1   7  15        9.76        9.43      4.28 o 
   0   7  15      127.04      119.45      7.68 o 
   1   7  15        8.06       13.03      3.58 o 
   2   7  15        6.67        6.72      3.71 o 
   3   7  15       33.57       33.88      6.55 o 
   4   7  15       28.23       21.46      5.85 o 
   5   7  15       18.95       15.63      5.77 o 
  -4   8  15       23.90       26.79      6.29 o 
  -3   8  15      122.97      129.86     10.67 o 
  -2   8  15       23.92       32.80      6.22 o 
  -1   8  15      115.80      121.74     15.96 o 
   0   8  15        1.61        2.41      3.53 o 
   1   8  15      117.40      120.04      7.86 o 
   2   8  15       24.85       29.66      6.22 o 
   3   8  15      122.99      128.16     10.71 o 
   4   8  15       24.34       23.75      5.95 o 
  -4   9  15       30.52       32.30     10.18 o 
  -3   9  15       33.27       42.85      7.61 o 
  -2   9  15       53.58       72.02      9.20 o 
  -1   9  15      128.61      131.80     10.65 o 
   0   9  15       11.77       15.68      4.88 o 
   1   9  15      130.82      133.48     11.85 o 
   2   9  15       54.80       61.03      8.51 o 
   3   9  15       33.19       32.52      6.55 o 
   4   9  15       29.31       31.64      6.66 o 
  -4  10  15        1.18       10.37      6.46 o 
  -3  10  15       13.02       14.29      7.63 o 
  -2  10  15        9.51       16.94      5.32 o 
  -1  10  15       10.42       10.06      4.40 o 
   0  10  15        0.14        1.99      3.25 o 
   1  10  15       10.82       10.36      5.38 o 
   2  10  15        9.17        8.67      4.22 o 
   3  10  15       13.40        9.59      4.42 o 
   4  10  15        1.21        1.17      3.32 o 
  -3  11  15       45.57       54.81     12.53 o 
  -2  11  15       44.95       52.35     10.18 o 
  -1  11  15        3.53        7.28      3.90 o 
   0  11  15        0.18        1.89      3.37 o 
   1  11  15        3.62        8.88      4.18 o 
   2  11  15       44.58       49.14     11.75 o 
   3  11  15       45.98       49.72      7.81 o 
  -2  12  15       16.30       15.55      5.57 o 
  -1  12  15       55.75       60.56      8.93 o 
   0  12  15       38.16       37.57      7.19 o 
   1  12  15       56.42       57.58      8.65 o 
   2  12  15       16.82       15.27      7.83 o 
  -1  13  15        9.15       16.47      5.47 o 
   0  13  15        3.72        8.80      4.90 o 
   1  13  15        9.75       18.22      5.85 o 
   0   0  16       30.18       27.60      8.22 o 
   1   0  16        3.77        5.32      3.76 o 
   2   0  16       43.26       55.43      6.32 o 
   3   0  16      104.69       91.40     10.17 o 
   4   0  16       13.50       13.86      4.96 o 
   5   0  16       12.28       14.80      5.08 o 
  -5   1  16       31.24       36.20      7.04 o 
  -4   1  16       36.42       37.18      7.27 o 
  -3   1  16       53.56       49.56      7.92 o 
  -2   1  16      186.24      191.14      9.67 o 
  -1   1  16       46.74       57.12      7.75 o 
   0   1  16       42.91       42.49      6.78 o 
   1   1  16       48.07       45.38      6.98 o 
   2   1  16      183.33      172.23     11.77 o 
   3   1  16       52.88       51.96      8.03 o 
   4   1  16       35.65       42.09      7.68 o 
   5   1  16       32.58       49.21      8.49 o 
  -5   2  16       44.60       48.21      8.25 o 
  -4   2  16       39.13       55.13      8.58 o 
  -3   2  16        1.57        2.00      2.96 o 
  -2   2  16        3.35        0.21      3.31 o 
  -1   2  16        3.65       -1.64      2.90 o 
   0   2  16      188.89      173.29     11.35 o 
   1   2  16        4.45        3.95      3.33 o 
   2   2  16        3.84        0.97      3.04 o 
   3   2  16        2.00        2.36      3.17 o 
   4   2  16       38.15       42.08      7.83 o 
   5   2  16       44.38       58.70     11.26 o 
  -5   3  16       22.79       26.55      6.47 o 
  -4   3  16       15.31       22.48      6.02 o 
  -3   3  16       31.84       26.81      6.09 o 
  -2   3  16       35.81       33.76      6.43 o 
  -1   3  16      160.37      156.69     10.80 o 
   0   3  16       30.78       33.96      6.37 o 
   1   3  16      160.41      143.18     10.28 o 
   2   3  16       35.50       25.76      5.74 o 
   3   3  16       30.22       24.07      7.44 o 
   4   3  16       15.78       19.23      5.65 o 
   5   3  16       22.57       23.54      5.93 o 
  -5   4  16       14.27       17.04      5.79 o 
  -4   4  16       28.82       33.27      6.88 o 
  -3   4  16       40.62       48.30      9.30 o 
  -2   4  16       23.03       23.65      7.54 o 
  -1   4  16       61.38       68.14      8.61 o 
   0   4  16        0.73        5.55      3.57 o 
   1   4  16       63.87       75.77      7.12 o 
   2   4  16       22.29       19.22      7.24 o 
   3   4  16       39.55       39.78      7.18 o 
   4   4  16       29.02       31.99      6.98 o 
   5   4  16       13.75       13.57      5.48 o 
  -5   5  16        9.27       13.07      4.84 o 
  -4   5  16        4.61        7.86      4.26 o 
  -3   5  16       70.87       67.81      9.98 o 
  -2   5  16        7.23       12.56      4.99 o 
  -1   5  16       75.04       75.23      8.95 o 
   0   5  16       96.70       92.66      7.78 o 
   1   5  16       72.39       73.71      7.20 o 
   2   5  16        6.57        7.29      3.80 o 
   3   5  16       70.29       65.98      8.93 o 
   4   5  16        5.08        4.49      3.80 o 
   5   5  16        8.90        9.15      4.12 o 
  -4   6  16       48.73       46.40      7.99 o 
  -3   6  16       42.39       42.54      7.60 o 
  -2   6  16       12.32       11.82      4.40 o 
  -1   6  16        3.14        1.76      3.46 o 
   0   6  16       72.45       66.42      6.81 o 
   1   6  16        3.02        1.11      2.70 o 
   2   6  16       13.21       11.09      4.54 o 
   3   6  16       41.47       50.25      8.14 o 
   4   6  16       46.95       51.50      8.37 o 
  -4   7  16       10.31        9.72      4.80 o 
  -3   7  16       22.68       22.14      5.79 o 
  -2   7  16       26.12       30.24      6.21 o 
  -1   7  16       53.22       66.25      8.78 o 
   0   7  16        4.19        1.85      2.64 o 
   1   7  16       53.97       61.42      6.89 o 
   2   7  16       25.17       20.72      5.65 o 
   3   7  16       22.39       27.10      6.22 o 
   4   7  16       10.79       10.62      4.51 o 
  -4   8  16       29.61       43.93      8.09 o 
  -3   8  16       53.70       49.12      8.23 o 
  -2   8  16      140.41      167.85     11.93 o 
  -1   8  16       11.39        6.51      4.15 o 
   0   8  16        5.34        5.88      4.08 o 
   1   8  16       11.61       11.66      3.85 o 
   2   8  16      139.13      143.33     14.19 o 
   3   8  16       53.91       51.03      9.79 o 
   4   8  16       29.59       38.85      7.47 o 
  -3   9  16        6.80        7.06      4.46 o 
  -2   9  16       23.80       25.59      5.99 o 
  -1   9  16       37.79       48.72      7.83 o 
   0   9  16       28.61       39.04      6.92 o 
   1   9  16       39.03       50.11      7.80 o 
   2   9  16       24.55       23.03      7.24 o 
   3   9  16        6.71       10.76      4.60 o 
  -3  10  16        2.88        7.24      6.07 o 
  -2  10  16       11.30       17.42      5.54 o 
  -1  10  16       68.45       75.28      9.76 o 
   0  10  16       32.11       33.01      6.70 o 
   1  10  16       69.00       79.17     12.92 o 
   2  10  16       11.80       17.81      8.03 o 
   3  10  16        2.79        3.02      3.31 o 
  -2  11  16        9.94       12.43      5.59 o 
  -1  11  16        7.44       11.44      4.42 o 
   0  11  16        6.79       12.65      5.10 o 
   1  11  16        6.70       16.57      5.43 o 
   2  11  16        9.75       10.77      7.83 o 
  -1  12  16       18.19       19.42      5.55 o 
   0  12  16       11.86       15.89      5.71 o 
   1  12  16       18.54       23.77      6.15 o 
   1   0  17      449.45      513.76     19.46 o 
   2   0  17       14.93       15.47      4.96 o 
   3   0  17        2.38        5.56      3.87 o 
   4   0  17        0.24        5.17      3.87 o 
  -4   1  17        1.07       -1.45      2.83 o 
  -3   1  17       27.12       26.91      6.35 o 
  -2   1  17       53.36       53.98      8.15 o 
  -1   1  17       58.96       60.46      8.27 o 
   0   1  17        0.93       -1.83      2.90 o 
   1   1  17       57.62       68.58      8.92 o 
   2   1  17       52.68       46.58      7.66 o 
   3   1  17       27.44       31.54      6.58 o 
   4   1  17        1.31        2.84      3.60 o 
  -4   2  17        2.66        6.91      3.76 o 
  -3   2  17       48.69       48.09      7.97 o 
  -2   2  17       77.82      100.23     15.27 o 
  -1   2  17       17.13       18.89      5.26 o 
   0   2  17      106.00      105.57      9.76 o 
   1   2  17       16.45       14.51      3.76 o 
   2   2  17       78.99       88.36     10.12 o 
   3   2  17       47.84       48.81      8.23 o 
   4   2  17        2.65        3.02      3.80 o 
  -4   3  17       34.92       39.50      7.54 o 
  -3   3  17        1.17        3.08      3.05 o 
  -2   3  17       48.62       64.80     12.33 o 
  -1   3  17       62.76       76.16      9.27 o 
   0   3  17       18.12       22.11      5.47 o 
   1   3  17       62.37       61.56      6.80 o 
   2   3  17       48.29       54.37      8.29 o 
   3   3  17        1.52        2.71      3.39 o 
   4   3  17       35.25       40.98      7.41 o 
  -4   4  17       23.66       24.17      6.19 o 
  -3   4  17       14.64       18.61      5.60 o 
  -2   4  17       67.20       64.60     12.33 o 
  -1   4  17       13.77       20.43      5.25 o 
   0   4  17      114.36      128.49     10.30 o 
   1   4  17       13.62       15.78      3.95 o 
   2   4  17       66.24       71.23      9.40 o 
   3   4  17       14.21       14.69      4.99 o 
   4   4  17       23.41       31.75      6.99 o 
  -4   5  17       10.07       10.15      4.54 o 
  -3   5  17       73.42       73.53      9.84 o 
  -2   5  17        6.16        4.31      5.09 o 
  -1   5  17        5.41       10.67      4.57 o 
   0   5  17       17.65       15.18      4.45 o 
   1   5  17        5.08        8.42      3.47 o 
   2   5  17        6.57       13.70      6.85 o 
   3   5  17       73.58       73.63      9.74 o 
   4   5  17       10.57       13.41      5.04 o 
  -4   6  17       38.54       50.98      8.65 o 
  -3   6  17       22.50       30.81      6.61 o 
  -2   6  17       65.86       69.50     13.31 o 
  -1   6  17       10.80       11.46      4.77 o 
   0   6  17      111.55      113.67      8.31 o 
   1   6  17       11.03       11.41      3.83 o 
   2   6  17       67.29       70.19      9.34 o 
   3   6  17       23.18       31.47      6.63 o 
   4   6  17       38.64       44.17      7.94 o 
  -3   7  17        5.59        7.61      4.36 o 
  -2   7  17        9.30       13.12      6.26 o 
  -1   7  17       63.62       75.29      9.55 o 
   0   7  17        0.07       -0.42      2.40 o 
   1   7  17       65.09       68.26      7.30 o 
   2   7  17        9.02        8.22      4.43 o 
   3   7  17        5.91        8.98      4.37 o 
  -3   8  17      147.52      171.44     12.74 o 
  -2   8  17       23.79       40.91     10.77 o 
  -1   8  17       18.40       22.82      5.82 o 
   0   8  17        6.20        4.71      3.51 o 
   1   8  17       18.04       17.92      4.30 o 
   2   8  17       23.42       28.04      6.41 o 
   3   8  17      146.75      147.10     11.76 o 
  -2   9  17       36.98       47.96     12.33 o 
  -1   9  17       25.44       32.12      9.40 o 
   0   9  17        0.00        3.18      3.67 o 
   1   9  17       24.97       26.81      5.99 o 
   2   9  17       37.27       40.78      7.66 o 
  -2  10  17        0.39        3.91      5.48 o 
  -1  10  17       15.82       17.99      5.21 o 
   0  10  17       79.89      100.06     13.41 o 
   1  10  17       16.64       21.16      6.09 o 
   2  10  17        0.43       -1.76      5.68 o 
   0  11  17        2.44        5.26      4.70 o 
   0   0  18        0.06        5.68      5.48 o 
   1   0  18       12.51        5.45      3.79 o 
   2   0  18        2.26        5.32      3.87 o 
   3   0  18       19.91       23.01      5.81 o 
   4   0  18       44.23       52.63      9.06 o 
  -4   1  18       33.96       39.14      7.72 o 
  -3   1  18        3.08        6.26      3.62 o 
  -2   1  18       89.38       80.48     12.82 o 
  -1   1  18       52.01       55.82      8.25 o 
   0   1  18      102.01      110.72     10.50 o 
   1   1  18       51.05       54.25      8.05 o 
   2   1  18       91.70       93.52     10.87 o 
   3   1  18        2.79        1.62      3.39 o 
   4   1  18       35.12       36.09      9.59 o 
  -4   2  18        4.10        4.70      4.18 o 
  -3   2  18        7.59        6.39      3.94 o 
  -2   2  18       14.51       12.48      4.54 o 
  -1   2  18       19.46       26.19      5.95 o 
   0   2  18       39.88       46.00      7.54 o 
   1   2  18       19.40       20.93      4.52 o 
   2   2  18       14.28        9.23      4.68 o 
   3   2  18        8.08        4.98      4.01 o 
   4   2  18        3.83        5.93      3.95 o 
  -4   3  18       45.46       46.52      8.35 o 
  -3   3  18       22.59       22.63      5.93 o 
  -2   3  18        3.31        0.78      4.89 o 
  -1   3  18       47.68       49.97      8.08 o 
   0   3  18        0.16        2.10      3.59 o 
   1   3  18       46.22       50.19      6.48 o 
   2   3  18        3.11        1.61      3.17 o 
   3   3  18       21.00       26.80      6.16 o 
   4   3  18       44.92       42.88      7.61 o 
  -3   4  18        0.84        4.23      3.84 o 
  -2   4  18       15.87       18.01      7.05 o 
  -1   4  18       35.83       43.35      7.52 o 
   0   4  18        0.09        3.82      3.93 o 
   1   4  18       35.46       33.04      5.36 o 
   2   4  18       15.90       17.53      5.47 o 
   3   4  18        0.81        2.96      3.67 o 
  -3   5  18       75.97       80.23     10.43 o 
  -2   5  18       10.13        6.85      5.29 o 
  -1   5  18       49.99       51.43      8.08 o 
   0   5  18       20.65       22.77      4.52 o 
   1   5  18       50.35       57.31      6.91 o 
   2   5  18       10.13        8.01      4.56 o 
   3   5  18       76.22       77.33     10.17 o 
  -3   6  18       46.72       56.41      9.07 o 
  -2   6  18        0.48        2.35      5.09 o 
  -1   6  18        7.45        6.95      4.15 o 
   0   6  18       27.29       32.65      5.31 o 
   1   6  18        7.36        9.03      3.49 o 
   2   6  18        0.56        1.49      3.65 o 
   3   6  18       47.63       54.51      8.72 o 
  -2   7  18       46.07       52.46     12.33 o 
  -1   7  18       22.00       25.45      6.02 o 
   0   7  18       16.04       26.56      5.12 o 
   1   7  18       21.59       17.37      4.38 o 
   2   7  18       45.66       54.07      8.86 o 
  -2   8  18       17.70       21.34      8.42 o 
  -1   8  18        0.22        2.14      3.81 o 
   0   8  18       49.51       53.72      8.72 o 
   1   8  18        0.18        0.18      2.91 o 
   2   8  18       17.72       22.81      6.41 o 
  -1   9  18       15.73       13.51      5.60 o 
   0   9  18       39.43       46.20      8.39 o 
   1   9  18       14.69       22.24      6.80 o 
   1   0  19       27.14       37.76      7.30 o 
   2   0  19        3.29        3.44      3.59 o 
   3   0  19       25.03       25.35      6.50 o 
  -3   1  19       22.93       28.03      6.92 o 
  -2   1  19       13.54       14.28      5.03 o 
  -1   1  19       60.30       79.11     10.17 o 
   0   1  19        4.62       -0.69      3.46 o 
   1   1  19       59.02       80.33     10.04 o 
   2   1  19       13.22       12.42      4.76 o 
   3   1  19       22.73       24.41      5.93 o 
  -3   2  19        6.16        3.05      4.35 o 
  -2   2  19       26.82       32.72      6.80 o 
  -1   2  19       75.78      105.12     11.21 o 
   0   2  19       23.42       31.66      6.77 o 
   1   2  19       75.94       85.96      8.39 o 
   2   2  19       28.13       29.08      6.39 o 
   3   2  19        6.21        9.10      4.29 o 
  -3   3  19       20.84       20.40      5.99 o 
  -2   3  19        9.99        6.90      4.23 o 
  -1   3  19        0.03       -1.39      3.20 o 
   0   3  19      109.69      114.22     10.76 o 
   1   3  19        0.05        1.26      2.86 o 
   2   3  19       10.46       10.97      4.98 o 
   3   3  19       21.64       22.49      5.52 o 
  -2   4  19       20.36        9.40      6.66 o 
  -1   4  19        0.77        0.43      3.59 o 
   0   4  19       65.60       84.64      8.37 o 
   1   4  19        0.72        1.10      2.97 o 
   2   4  19       21.84       20.08      6.09 o 
  -2   5  19       23.42       27.01      9.79 o 
  -1   5  19       52.48       68.48      9.14 o 
   0   5  19        1.21        2.94      3.08 o 
   1   5  19       52.19       66.20      9.28 o 
   2   5  19       22.85       22.96      6.44 o 
  -2   6  19       19.32       18.99      7.83 o 
  -1   6  19       12.20       12.45      5.30 o 
   0   6  19       47.99       58.95      7.16 o 
   1   6  19       12.75       16.92      4.43 o 
   2   6  19       19.14       22.80      6.26 o 
  -1   7  19        6.63       19.44      5.95 o 
   0   7  19        5.75        5.73      4.56 o 
   1   7  19        7.15       11.86      4.20 o 
   0   0  20      197.97      262.96     22.13 o 
   1   0  20        1.65       -2.81      4.80 o 
   2   0  20       19.56       23.14      7.24 o 
  -2   1  20       19.20       26.82      9.20 o 
  -1   1  20       32.23       40.23      7.89 o 
   0   1  20       11.55       21.51      6.22 o 
   1   1  20       31.69       37.73      6.17 o 
   2   1  20       19.54       18.77      5.54 o 
  -1   2  20       28.52       31.12      7.13 o 
   0   2  20        2.23        1.38      3.85 o 
   1   2  20       29.25       32.45      5.70 o 
  -1   3  20       50.63       75.41     10.43 o 
   0   3  20        4.16        3.22      4.23 o 
   1   3  20       50.38       63.55      7.86 o 
  -1   4  20       49.21       61.87     10.18 o 
   0   4  20        4.92        9.56      3.80 o 
   1   4  20       49.43       61.34      7.45 o 
                                                 
